# Supplementary material for: ﻿Revision of the Oriental species of the hoverfly genus Paramixogaster Brunetti, 1923 (Diptera, Syrphidae, Microdontinae)
Source: Zookeys. 2024 Jul 25;1208:1–48. doi: 10.3897/zookeys.1208.122829 (PMC11294753; doi:10.3897/zookeys.1208.122829)
Supplement: XML Treatment for Paramixogaster contracta [file zookeys.1208.122829-treatment3.xml]

<!DOCTYPE tp:taxon-treatment
  PUBLIC "-//TaxonX//DTD Taxonomic Treatment Publishing DTD v0 20100105//EN" "tax-treatment-NSO.dtd">
<tp:taxon-treatment xmlns:tp="http://www.plazi.org/taxpub"><tp:treatment-meta><kwd-group><label>Taxon classification</label><kwd>
              <named-content content-type="kingdom">Animalia</named-content>
            </kwd><kwd>
              <named-content content-type="order">Diptera</named-content>
            </kwd><kwd>
              <named-content content-type="family">Syrphidae</named-content>
            </kwd></kwd-group><mixed-citation publication-type="journal"><person-group><name><surname>Reemer</surname><given-names>Menno</given-names></name><name><surname>Sankararaman</surname><given-names>Hariharakrishnan</given-names></name></person-group><article-title>﻿Revision of the Oriental species of the hoverfly genus <italic><tp:taxon-name><tp:taxon-name-part taxon-name-part-type="genus" reg="Paramixogaster">Paramixogaster</tp:taxon-name-part></tp:taxon-name></italic> Brunetti, 1923 (<tp:taxon-name><tp:taxon-name-part taxon-name-part-type="order">Diptera</tp:taxon-name-part></tp:taxon-name>, <tp:taxon-name><tp:taxon-name-part taxon-name-part-type="family">Syrphidae</tp:taxon-name-part></tp:taxon-name>, <tp:taxon-name><tp:taxon-name-part taxon-name-part-type="subfamily">Microdontinae</tp:taxon-name-part></tp:taxon-name>)</article-title><source>Zookeys</source><day>25</day><month>07</month><year>2024</year><volume>1208</volume><fpage>1</fpage><lpage>48</lpage><pub-id pub-id-type="doi">10.3897/zookeys.1208.122829</pub-id></mixed-citation></tp:treatment-meta><tp:nomenclature><label>﻿</label><tp:taxon-name>
            <object-id xmlns:xlink="http://www.w3.org/1999/xlink" content-type="arpha" xlink:type="simple">ADF2DCD1-6D74-561F-8D04-2098B1AE2F76</object-id>
            <tp:taxon-name-part taxon-name-part-type="genus" reg="Paramixogaster">Paramixogaster</tp:taxon-name-part>
            <tp:taxon-name-part taxon-name-part-type="species" reg="contracta">contracta</tp:taxon-name-part>
          </tp:taxon-name><tp:taxon-authority>(Brunetti)</tp:taxon-authority><xref ref-type="fig" rid="F8">Figs 15</xref><xref ref-type="fig" rid="F9">, 17</xref><xref ref-type="fig" rid="F16">, 32–38</xref><xref ref-type="fig" rid="F31">, 119–122</xref><xref ref-type="fig" rid="F30">, 114–116</xref><xref ref-type="fig" rid="F34">, 130</xref><tp:nomenclature-citation-list><tp:nomenclature-citation><tp:taxon-name>
                <tp:taxon-name-part taxon-name-part-type="genus" reg="Microdon">Microdon</tp:taxon-name-part>
                <tp:taxon-name-part taxon-name-part-type="species" reg="contractus">contractus</tp:taxon-name-part>
              </tp:taxon-name><comment>Brunetti, 1923: 310. Holotype ♀: India (<named-content xmlns:xlink="http://www.w3.org/1999/xlink" content-type="dwc:institutional_code" xlink:title="Natural History Museum, London" xlink:href="http://grbio.org/institution/natural-history-museum-london" xlink:type="simple">NHMUK</named-content>) [examined]; <xref ref-type="bibr" rid="B14">Knutson et al. 1975</xref>: 370.</comment></tp:nomenclature-citation><tp:nomenclature-citation><tp:taxon-name>
                <tp:taxon-name-part taxon-name-part-type="genus" reg="Paramixogaster">Paramixogaster</tp:taxon-name-part>
                <tp:taxon-name-part taxon-name-part-type="species" reg="contractus">contractus</tp:taxon-name-part>
              </tp:taxon-name><comment>(Brunetti) – <xref ref-type="bibr" rid="B19">Reemer and Ståhls 2013a</xref>: 145.</comment></tp:nomenclature-citation><tp:nomenclature-citation><tp:taxon-name>
                <tp:taxon-name-part taxon-name-part-type="genus" reg="Microdon">Microdon</tp:taxon-name-part>
                <tp:taxon-name-part taxon-name-part-type="species" reg="subpetiolatus">subpetiolatus</tp:taxon-name-part>
              </tp:taxon-name><comment>Thompson, 2020: 87. Syn. nov., comb. nov. Holotype ♂: Sri Lanka, Ratnapura District, Singharaja Forest (<named-content xmlns:xlink="http://www.w3.org/1999/xlink" content-type="dwc:institutional_code" xlink:title="United States National Museum, Smithsonian Institution" xlink:href="http://grbio.org/institution/smithsonian-institution-national-museum-natural-history-0" xlink:type="simple">USNM</named-content>) [examined].</comment></tp:nomenclature-citation></tp:nomenclature-citation-list></tp:nomenclature><tp:treatment-sec sec-type="Studied type specimens" id="SECID0EYABG"><title>Studied type specimens.</title><p><bold><italic>Holotype</italic></bold> of <italic><tp:taxon-name><tp:taxon-name-part taxon-name-part-type="genus" reg="Microdon">Microdon</tp:taxon-name-part><tp:taxon-name-part taxon-name-part-type="species" reg="contractus">contractus</tp:taxon-name-part></tp:taxon-name></italic> Brunetti, 1923. India • 1 ♀; Deesa; 1922; C.G. Nursee leg.; <named-content xmlns:xlink="http://www.w3.org/1999/xlink" content-type="dwc:institutional_code" xlink:title="Natural History Museum, London" xlink:href="http://grbio.org/institution/natural-history-museum-london" xlink:type="simple">NHMUK</named-content>. Label 1 (round, red-bordered): “Holotype”; label 2: “Deesa // P.T.O // 3. 97.”; label 3: “India: // Pres. by // Col. C.G. Nurse. // 1922 309.”; label 4: “<tp:taxon-name><tp:taxon-name-part taxon-name-part-type="genus" reg="Microdon">Microdon</tp:taxon-name-part></tp:taxon-name> // <tp:taxon-name><tp:taxon-name-part taxon-name-part-type="genus" reg="Microdon"/><tp:taxon-name-part taxon-name-part-type="species" reg="contractus">contractus</tp:taxon-name-part></tp:taxon-name> // Brun Type [female] // det. Brun. 1921”.</p><p><bold><italic>Holotype</italic></bold> of <italic><tp:taxon-name><tp:taxon-name-part taxon-name-part-type="genus" reg="Microdon">Microdon</tp:taxon-name-part><tp:taxon-name-part taxon-name-part-type="species" reg="subpetiolatus">subpetiolatus</tp:taxon-name-part></tp:taxon-name></italic> Thompson, 2020. Sri Lanka • 1 ♂; coll. <named-content xmlns:xlink="http://www.w3.org/1999/xlink" content-type="dwc:institutional_code" xlink:title="United States National Museum, Smithsonian Institution" xlink:href="http://grbio.org/institution/smithsonian-institution-national-museum-natural-history-0" xlink:type="simple">USNM</named-content>. Label 1: “SRI LANKA: Rat. Dist. // Singharaja forest // 5 VIII 1973 600 ft. // Ginter Ekis”; label 2: “collected // in Malaise // trap”; label 3 (large, orange): “Holotype // <tp:taxon-name><tp:taxon-name-part taxon-name-part-type="genus" reg="Microdon">Microdon</tp:taxon-name-part></tp:taxon-name> // <tp:taxon-name><tp:taxon-name-part taxon-name-part-type="genus" reg="Microdon"/><tp:taxon-name-part taxon-name-part-type="species" reg="subpetiolatus">subpetiolatus</tp:taxon-name-part></tp:taxon-name> // Thompson ‘19”; label 4 (with QR-code): “USNMENT // 01541885”.</p><p><bold><italic>Paratype</italic></bold> of <italic><tp:taxon-name><tp:taxon-name-part taxon-name-part-type="genus" reg="Microdon">Microdon</tp:taxon-name-part><tp:taxon-name-part taxon-name-part-type="species" reg="subpetiolatus">subpetiolatus</tp:taxon-name-part></tp:taxon-name></italic> Thompson, 2020. Sri Lanka • 1 ♂; coll. <named-content xmlns:xlink="http://www.w3.org/1999/xlink" content-type="dwc:institutional_code" xlink:title="United States National Museum, Smithsonian Institution" xlink:href="http://grbio.org/institution/smithsonian-institution-national-museum-natural-history-0" xlink:type="simple">USNM</named-content>. Label 1: “SRI LANKA: Tri. Dist. // Trincomalee, China // Bay Ridge Bungalow // 0–100’, 13–17-V-1976”; label 2: “Collected by // K.V. Krombein // P.B. Karunaratne // S. Karunaratne // D.W. Balasooriya”; label 3: “<tp:taxon-name><tp:taxon-name-part taxon-name-part-type="genus" reg="Microdon">Microdon</tp:taxon-name-part></tp:taxon-name> // 08-03 // det. // FC Thompson 19”; label 4 (yellow): “Paratype // <tp:taxon-name><tp:taxon-name-part taxon-name-part-type="genus" reg="Microdon">Microdon</tp:taxon-name-part></tp:taxon-name> // <tp:taxon-name><tp:taxon-name-part taxon-name-part-type="genus" reg="Microdon"/><tp:taxon-name-part taxon-name-part-type="species" reg="subpetiolatus">subpetiolatus</tp:taxon-name-part></tp:taxon-name> // FCT-2010”; label 5 (with QR-code): “USNMENT // 01541884”.</p></tp:treatment-sec><tp:treatment-sec sec-type="diagnosis" id="SECID0EREBG"><title>Diagnosis.</title><p>Body length: male 7.5 mm, female 9 mm. This species and <italic><tp:taxon-name><tp:taxon-name-part taxon-name-part-type="genus" reg="Paramixogaster">P.</tp:taxon-name-part><tp:taxon-name-part taxon-name-part-type="species" reg="conveniens">conveniens</tp:taxon-name-part></tp:taxon-name></italic> share a unique character among <tp:taxon-name><tp:taxon-name-part taxon-name-part-type="subfamily">Microdontinae</tp:taxon-name-part></tp:taxon-name>: a setulose metanepisternum. Within <italic><tp:taxon-name><tp:taxon-name-part taxon-name-part-type="genus" reg="Paramixogaster">Paramixogaster</tp:taxon-name-part></tp:taxon-name></italic>, both species also stand out because of the complete transverse suture on the mesoscutum. <italic><tp:taxon-name><tp:taxon-name-part taxon-name-part-type="genus" reg="Paramixogaster">Paramixogaster</tp:taxon-name-part><tp:taxon-name-part taxon-name-part-type="species" reg="contracta">contracta</tp:taxon-name-part></tp:taxon-name></italic> differs from <italic><tp:taxon-name><tp:taxon-name-part taxon-name-part-type="genus" reg="Paramixogaster">P.</tp:taxon-name-part><tp:taxon-name-part taxon-name-part-type="species" reg="conveniens">conveniens</tp:taxon-name-part></tp:taxon-name></italic> in the following characters: legs entirely yellow (femora partly black in <italic><tp:taxon-name><tp:taxon-name-part taxon-name-part-type="genus" reg="Paramixogaster">P.</tp:taxon-name-part><tp:taxon-name-part taxon-name-part-type="species" reg="conveniens">conveniens</tp:taxon-name-part></tp:taxon-name></italic>) and vein M<sub>1</sub> recurrent at more or less right angle (acute angle in <italic><tp:taxon-name><tp:taxon-name-part taxon-name-part-type="genus" reg="Paramixogaster">P.</tp:taxon-name-part><tp:taxon-name-part taxon-name-part-type="species" reg="conveniens">conveniens</tp:taxon-name-part></tp:taxon-name></italic>). Male genitalia as in Fig. <xref ref-type="fig" rid="F34">130</xref>.</p></tp:treatment-sec><tp:treatment-sec sec-type="redescription" id="SECID0EAHBG"><title>Redescription</title><p><bold>(based on holotype of <italic><tp:taxon-name><tp:taxon-name-part taxon-name-part-type="genus" reg="Microdon">M.</tp:taxon-name-part><tp:taxon-name-part taxon-name-part-type="species" reg="contractus">contractus</tp:taxon-name-part></tp:taxon-name></italic> Brunetti). Adult female.</bold> Body length: 9 mm.</p><p><bold><italic>Head</italic>.</bold> Face occupies 45% of head width in frontal view, with sides below antennae parallel; black; entirely white setulose. Gena widely developed; black; white setulose. Oral margin not notched anteriorly, laterally not produced. Frons and vertex blackish brown; white setulose. Ocellar triangle not elevated. Occiput black; white setulose. Eye very sparse and short setulose, almost bare. Antennal fossa approximately as high as wide. Antenna dark brown, scape paler; postpedicel ~ 1.25× as long as scape. Postpedicel parallel-sided with rounded apex; with small sensory pit at apical 1/3. Arista slender, ~ 1/2 as long as postpedicel.</p><p><bold><italic>Thorax</italic>.</bold> Mesoscutum shining blackish brown; entirely white setulose. Postpronotum pale brown; bare. Postalar callus pale brown; white setulose. Scutellum shining blackish brown; white setulose. Anepisternum with shallow sulcus separating posterior from anterior part; blackish; white setulose, with small bare part ventro-medially. Anepimeron blackish; entirely white setulose. Katepisternum blackish brown; white setulose dorsally; bare ventrally. Katatergite pale brown; long microtrichose. Anatergite pale brown; short microtrichose. Calypter and halter yellow.</p><p>Wing: hyaline; microtrichose, except bare on cells bc and c, basal 3/5 of cell r<sub>1</sub>, basal 1/4 of cell r<sub>2+3</sub>, basal 1/3 of cell r<sub>4+5</sub>, antero-basal 1/6 of cell dm, entirely on cells br and bm, basal 2/3 of cell cup, and medially on alula.</p><p>Legs: Pale yellow; yellow to white setulose.</p><p><bold><italic>Abdomen</italic>.</bold> Tergite 2 constricted and tergites 3 and 4 widened; narrowest point at anterior 1/4 of tergite 2, widest at posterior margin of tergite 3. Tergites blackish brown, except anterior 1/2 of tergite 2 pale yellow; white setulose, except with short brown setulae on posterior 1/2 of tergite 2 and posterior 2/3 of tergite 3, with white setulae long and conspicuous on anterior 1/3 of tergite 3 and anterior 1/2 of tergites 4 and 5. Tergite 2 with median tubercle on anterior 1/3. Sternites pale brown; yellow setulose.</p><p><bold>Male</bold> (based on holotype and paratype of <italic><tp:taxon-name><tp:taxon-name-part taxon-name-part-type="genus" reg="Microdon">M.</tp:taxon-name-part><tp:taxon-name-part taxon-name-part-type="species" reg="subpetiolatus">subpetiolatus</tp:taxon-name-part></tp:taxon-name></italic> Thompson).</p><p>As female, except for following differences. Body length: 7.5 mm. Face occupies 42–46% (<italic>n</italic> = 2) of head width in frontal view. Postpedicel 1.2–1.4× as long as scape (<italic>n</italic> = 2).</p></tp:treatment-sec><tp:treatment-sec sec-type="notes" id="SECID0EHJBG"><title>Notes.</title><p>The type specimen of <italic><tp:taxon-name><tp:taxon-name-part taxon-name-part-type="genus" reg="Microdon">Microdon</tp:taxon-name-part><tp:taxon-name-part taxon-name-part-type="species" reg="contractus">contractus</tp:taxon-name-part></tp:taxon-name></italic> Brunetti (a female) (Figs <xref ref-type="fig" rid="F16">32–38</xref>) was compared to those of <italic><tp:taxon-name><tp:taxon-name-part taxon-name-part-type="genus" reg="Microdon">M.</tp:taxon-name-part><tp:taxon-name-part taxon-name-part-type="species" reg="subpetiolatus">subpetiolatus</tp:taxon-name-part></tp:taxon-name></italic> Thompson (male holotype and male paratype: Figs <xref ref-type="fig" rid="F29">109</xref>–<xref ref-type="fig" rid="F30">116</xref>). They were found to be very similar, except for some differences usually associated with sexual dimorphism, such as a slightly wider abdomen in the female. No differences were found that could support specific taxonomic status for both taxa, so they are here considered as synonyms, with <italic><tp:taxon-name><tp:taxon-name-part taxon-name-part-type="genus" reg="Microdon">M.</tp:taxon-name-part><tp:taxon-name-part taxon-name-part-type="species" reg="subpetiolatus">subpetiolatus</tp:taxon-name-part></tp:taxon-name></italic> Thompson syn. nov. as the junior synonym.</p></tp:treatment-sec><tp:treatment-sec sec-type="distribution" id="SECID0E1KBG"><title>Distribution.</title><p>Known from India (Gujarat: Deesa) and Sri Lanka.</p></tp:treatment-sec><tp:treatment-sec><!--Section generated to contain objects referenced in tp:taxon-treatment.--><fig id="F8" position="float" orientation="portrait"><object-id xmlns:xlink="http://www.w3.org/1999/xlink" content-type="doi" xlink:type="simple">10.3897/zookeys.1208.122829.figures15-16</object-id><object-id xmlns:xlink="http://www.w3.org/1999/xlink" content-type="arpha" xlink:type="simple">79F42F95-42EF-5E56-BE25-A7BD808DE7EE</object-id><label>Figures 15, 16.</label><caption><p>Apex of wing: <bold>15</bold> vein M<sub>1</sub> recurrent at more or less right angle with R<sub>4+5</sub> (<italic><tp:taxon-name><tp:taxon-name-part taxon-name-part-type="genus" reg="Paramixogaster">Paramixogaster</tp:taxon-name-part><tp:taxon-name-part taxon-name-part-type="species" reg="contracta">contracta</tp:taxon-name-part></tp:taxon-name></italic> holotype) <bold>16</bold> vein M<sub>1</sub> recurrent at acute angle (<italic><tp:taxon-name><tp:taxon-name-part taxon-name-part-type="genus" reg="Paramixogaster">P.</tp:taxon-name-part><tp:taxon-name-part taxon-name-part-type="species" reg="conveniens">conveniens</tp:taxon-name-part></tp:taxon-name></italic> holotype).</p></caption><graphic xmlns:xlink="http://www.w3.org/1999/xlink" xlink:href="zookeys-1208-001_article-122829__-g009.jpg" position="float" orientation="portrait" xlink:type="simple" id="oo_1101747.jpg"><uri content-type="original_file" xlink:type="simple">https://binary.pensoft.net/fig/1101747</uri></graphic></fig><fig id="F9" position="float" orientation="portrait"><object-id xmlns:xlink="http://www.w3.org/1999/xlink" content-type="doi" xlink:type="simple">10.3897/zookeys.1208.122829.figures17-18</object-id><object-id xmlns:xlink="http://www.w3.org/1999/xlink" content-type="arpha" xlink:type="simple">55EDD5F3-0DF1-5A61-8A04-48E02EED3FF7</object-id><label>Figures 17, 18.</label><caption><p>Tergite 2 dorsal: <bold>17</bold><italic><tp:taxon-name><tp:taxon-name-part taxon-name-part-type="genus" reg="Paramixogaster">Paramixogaster</tp:taxon-name-part><tp:taxon-name-part taxon-name-part-type="species" reg="contracta">contracta</tp:taxon-name-part></tp:taxon-name></italic> female, holotype <bold>18</bold><italic><tp:taxon-name><tp:taxon-name-part taxon-name-part-type="genus" reg="Paramixogaster">P.</tp:taxon-name-part><tp:taxon-name-part taxon-name-part-type="species" reg="conveniens">conveniens</tp:taxon-name-part></tp:taxon-name></italic> female, holotype.</p></caption><graphic xmlns:xlink="http://www.w3.org/1999/xlink" xlink:href="zookeys-1208-001_article-122829__-g008.jpg" position="float" orientation="portrait" xlink:type="simple" id="oo_1101746.jpg"><uri content-type="original_file" xlink:type="simple">https://binary.pensoft.net/fig/1101746</uri></graphic></fig><fig id="F16" position="float" orientation="portrait"><object-id xmlns:xlink="http://www.w3.org/1999/xlink" content-type="doi" xlink:type="simple">10.3897/zookeys.1208.122829.figures32-38</object-id><object-id xmlns:xlink="http://www.w3.org/1999/xlink" content-type="arpha" xlink:type="simple">014A55FC-089F-5A68-B6C8-CF4DEB6FD31C</object-id><label>Figures 32–38.</label><caption><p><italic><tp:taxon-name><tp:taxon-name-part taxon-name-part-type="genus" reg="Paramixogaster">Paramixogaster</tp:taxon-name-part><tp:taxon-name-part taxon-name-part-type="species" reg="contracta">contracta</tp:taxon-name-part></tp:taxon-name></italic> (Brunetti), female, holotype: <bold>32</bold> habitus, dorsal <bold>33</bold> habitus, lateral <bold>34</bold> head, frontal <bold>35</bold> head, lateral <bold>36</bold> head, dorsal <bold>37</bold> wing <bold>38</bold> tergite 2, dorsal.</p></caption><graphic xmlns:xlink="http://www.w3.org/1999/xlink" xlink:href="zookeys-1208-001_article-122829__-g016.jpg" position="float" orientation="portrait" xlink:type="simple" id="oo_1101754.jpg"><uri content-type="original_file" xlink:type="simple">https://binary.pensoft.net/fig/1101754</uri></graphic></fig><fig id="F31" position="float" orientation="portrait"><object-id xmlns:xlink="http://www.w3.org/1999/xlink" content-type="doi" xlink:type="simple">10.3897/zookeys.1208.122829.figures117-122</object-id><object-id xmlns:xlink="http://www.w3.org/1999/xlink" content-type="arpha" xlink:type="simple">77872C06-90F9-503F-A077-BFDE2D411F4D</object-id><label>Figures 117–122.</label><caption><p><italic><tp:taxon-name><tp:taxon-name-part taxon-name-part-type="genus" reg="Microdon">Microdon</tp:taxon-name-part><tp:taxon-name-part taxon-name-part-type="species" reg="vespiformis">vespiformis</tp:taxon-name-part></tp:taxon-name></italic> de Meijere female, lectotype: <bold>117</bold> habitus, dorsal <bold>118</bold> habitus, lateral <bold>119</bold> head, frontal <bold>120</bold> head, lateral <bold>121</bold> head, dorsal <bold>122</bold> wing.</p></caption><graphic xmlns:xlink="http://www.w3.org/1999/xlink" xlink:href="zookeys-1208-001_article-122829__-g031.jpg" position="float" orientation="portrait" xlink:type="simple" id="oo_1101769.jpg"><uri content-type="original_file" xlink:type="simple">https://binary.pensoft.net/fig/1101769</uri></graphic></fig><fig id="F30" position="float" orientation="portrait"><object-id xmlns:xlink="http://www.w3.org/1999/xlink" content-type="doi" xlink:type="simple">10.3897/zookeys.1208.122829.figures114-116</object-id><object-id xmlns:xlink="http://www.w3.org/1999/xlink" content-type="arpha" xlink:type="simple">F8804E14-13F1-5EA7-BF17-D94D8D2656C8</object-id><label>Figures 114–116.</label><caption><p><italic><tp:taxon-name><tp:taxon-name-part taxon-name-part-type="genus" reg="Microdon">Microdon</tp:taxon-name-part><tp:taxon-name-part taxon-name-part-type="species" reg="subpetiolatus">subpetiolatus</tp:taxon-name-part></tp:taxon-name></italic> Thompson male, paratype: <bold>114</bold> habitus, dorsal <bold>115</bold> habitus, dorso-lateral <bold>116</bold> head, frontal.</p></caption><graphic xmlns:xlink="http://www.w3.org/1999/xlink" xlink:href="zookeys-1208-001_article-122829__-g030.jpg" position="float" orientation="portrait" xlink:type="simple" id="oo_1101768.jpg"><uri content-type="original_file" xlink:type="simple">https://binary.pensoft.net/fig/1101768</uri></graphic></fig><fig id="F34" position="float" orientation="portrait"><object-id xmlns:xlink="http://www.w3.org/1999/xlink" content-type="doi" xlink:type="simple">10.3897/zookeys.1208.122829.figures130-137</object-id><object-id xmlns:xlink="http://www.w3.org/1999/xlink" content-type="arpha" xlink:type="simple">CE5DE9AB-0843-5A1B-BD26-34581280A23F</object-id><label>Figures 130–137.</label><caption><p>Male genitalia of <italic><tp:taxon-name><tp:taxon-name-part taxon-name-part-type="genus" reg="Paramixogaster">Paramixogaster</tp:taxon-name-part></tp:taxon-name></italic> species: <bold>130</bold><italic><tp:taxon-name><tp:taxon-name-part taxon-name-part-type="genus" reg="Paramixogaster">P.</tp:taxon-name-part><tp:taxon-name-part taxon-name-part-type="species" reg="contracta">contracta</tp:taxon-name-part></tp:taxon-name></italic> (paratype <italic><tp:taxon-name><tp:taxon-name-part taxon-name-part-type="genus" reg="Microdon">Microdon</tp:taxon-name-part><tp:taxon-name-part taxon-name-part-type="species" reg="subpetiolatus">subpetiolatus</tp:taxon-name-part></tp:taxon-name></italic> Thompson) <bold>131</bold><italic><tp:taxon-name><tp:taxon-name-part taxon-name-part-type="genus" reg="Paramixogaster">P.</tp:taxon-name-part><tp:taxon-name-part taxon-name-part-type="species" reg="halmaherensis">halmaherensis</tp:taxon-name-part></tp:taxon-name></italic> Reemer, sp. nov. holotype <bold>132</bold><italic><tp:taxon-name><tp:taxon-name-part taxon-name-part-type="genus" reg="Paramixogaster">P.</tp:taxon-name-part><tp:taxon-name-part taxon-name-part-type="species" reg="luxor">luxor</tp:taxon-name-part></tp:taxon-name></italic> holotype <bold>133</bold><italic><tp:taxon-name><tp:taxon-name-part taxon-name-part-type="genus" reg="Paramixogaster">P.</tp:taxon-name-part><tp:taxon-name-part taxon-name-part-type="species" reg="sacki">sacki</tp:taxon-name-part></tp:taxon-name></italic> Taiwan, <named-content xmlns:xlink="http://www.w3.org/1999/xlink" content-type="dwc:institutional_code" xlink:title="Naturalis Biodiversity Center" xlink:href="http://grbio.org/institution/naturalis-biodiversity-center" xlink:type="simple">RMNH</named-content><bold>134</bold><italic><tp:taxon-name><tp:taxon-name-part taxon-name-part-type="genus" reg="Paramixogaster">P.</tp:taxon-name-part><tp:taxon-name-part taxon-name-part-type="species" reg="sulawesiana">sulawesiana</tp:taxon-name-part></tp:taxon-name></italic> Reemer, sp. nov. holotype <bold>135</bold><italic><tp:taxon-name><tp:taxon-name-part taxon-name-part-type="genus" reg="Paramixogaster">P.</tp:taxon-name-part><tp:taxon-name-part taxon-name-part-type="species" reg="jubata">jubata</tp:taxon-name-part></tp:taxon-name></italic> Reemer, sp. nov. paratype Vietnam <bold>136</bold><italic><tp:taxon-name><tp:taxon-name-part taxon-name-part-type="genus" reg="Paramixogaster">P.</tp:taxon-name-part><tp:taxon-name-part taxon-name-part-type="species" reg="indica">indica</tp:taxon-name-part></tp:taxon-name></italic> (paratype <italic><tp:taxon-name><tp:taxon-name-part taxon-name-part-type="genus" reg="Paramixogaster">P.</tp:taxon-name-part><tp:taxon-name-part taxon-name-part-type="species" reg="wegneri">wegneri</tp:taxon-name-part></tp:taxon-name></italic> Keiser syn. nov.) <bold>137</bold><italic><tp:taxon-name><tp:taxon-name-part taxon-name-part-type="genus" reg="Paramixogaster">P.</tp:taxon-name-part><tp:taxon-name-part taxon-name-part-type="species" reg="vespiformis">vespiformis</tp:taxon-name-part></tp:taxon-name></italic> Sumatra, <named-content xmlns:xlink="http://www.w3.org/1999/xlink" content-type="dwc:institutional_code" xlink:title="Naturalis Biodiversity Center" xlink:href="http://grbio.org/institution/naturalis-biodiversity-center" xlink:type="simple">RMNH</named-content>.</p></caption><graphic xmlns:xlink="http://www.w3.org/1999/xlink" xlink:href="zookeys-1208-001_article-122829__-g034.jpg" position="float" orientation="portrait" xlink:type="simple" id="oo_1101772.jpg"><uri content-type="original_file" xlink:type="simple">https://binary.pensoft.net/fig/1101772</uri></graphic></fig><fig id="F29" position="float" orientation="portrait"><object-id xmlns:xlink="http://www.w3.org/1999/xlink" content-type="doi" xlink:type="simple">10.3897/zookeys.1208.122829.figures109-113</object-id><object-id xmlns:xlink="http://www.w3.org/1999/xlink" content-type="arpha" xlink:type="simple">4A93188C-29C3-52AA-BCE7-4045E9B5A6A9</object-id><label>Figures 109–113.</label><caption><p><italic><tp:taxon-name><tp:taxon-name-part taxon-name-part-type="genus" reg="Microdon">Microdon</tp:taxon-name-part><tp:taxon-name-part taxon-name-part-type="species" reg="subpetiolatus">subpetiolatus</tp:taxon-name-part></tp:taxon-name></italic> Thompson male, holotype: <bold>109</bold> habitus, dorsal <bold>110</bold> habitus, lateral <bold>111</bold> head, frontal <bold>112</bold> head, lateral <bold>113</bold> head, dorsal.</p></caption><graphic xmlns:xlink="http://www.w3.org/1999/xlink" xlink:href="zookeys-1208-001_article-122829__-g029.jpg" position="float" orientation="portrait" xlink:type="simple" id="oo_1101767.jpg"><uri content-type="original_file" xlink:type="simple">https://binary.pensoft.net/fig/1101767</uri></graphic></fig></tp:treatment-sec><ref-list><ref id="B14"><mixed-citation xmlns:xlink="http://www.w3.org/1999/xlink" xlink:type="simple"><person-group><name name-style="western"><surname>Knutson</surname><given-names>LV</given-names></name><name name-style="western"><surname>Thompson</surname><given-names>FC</given-names></name><name name-style="western"><surname>Vockeroth</surname><given-names>JR</given-names></name></person-group> (<year>1975</year>) <article-title>Family <tp:taxon-name><tp:taxon-name-part taxon-name-part-type="family">Syrphidae</tp:taxon-name-part></tp:taxon-name>.</article-title><source>In: Delfinado D, Hardy DE (Eds) A catalog of the <tp:taxon-name><tp:taxon-name-part taxon-name-part-type="order">Diptera</tp:taxon-name-part></tp:taxon-name> of the Oriental region</source><volume>2</volume>: <fpage>307</fpage>–<lpage>374</lpage>.</mixed-citation></ref><ref id="B19"><mixed-citation xmlns:xlink="http://www.w3.org/1999/xlink" xlink:type="simple"><person-group><name name-style="western"><surname>Reemer</surname><given-names>M</given-names></name><name name-style="western"><surname>Ståhls</surname><given-names>G</given-names></name></person-group> (<year>2013a</year>) <article-title>Generic revision and species classification of the <tp:taxon-name><tp:taxon-name-part taxon-name-part-type="subfamily">Microdontinae</tp:taxon-name-part></tp:taxon-name> (<tp:taxon-name><tp:taxon-name-part taxon-name-part-type="order">Diptera</tp:taxon-name-part></tp:taxon-name>, <tp:taxon-name><tp:taxon-name-part taxon-name-part-type="family">Syrphidae</tp:taxon-name-part></tp:taxon-name>).</article-title><source>ZooKeys</source><volume>288</volume>: <fpage>1</fpage>–<lpage>213</lpage>. <ext-link xlink:href="10.3897/zookeys.288.4095" ext-link-type="doi" xlink:type="simple">https://doi.org/10.3897/zookeys.288.4095</ext-link></mixed-citation></ref></ref-list></tp:taxon-treatment>
