# Supplementary material for: ﻿Revision of the Oriental species of the hoverfly genus Paramixogaster Brunetti, 1923 (Diptera, Syrphidae, Microdontinae)
Source: Zookeys. 2024 Jul 25;1208:1–48. doi: 10.3897/zookeys.1208.122829 (PMC11294753; doi:10.3897/zookeys.1208.122829)
Supplement: XML Treatment for Paramixogaster conveniens [file zookeys.1208.122829-treatment4.xml]

<!DOCTYPE tp:taxon-treatment
  PUBLIC "-//TaxonX//DTD Taxonomic Treatment Publishing DTD v0 20100105//EN" "tax-treatment-NSO.dtd">
<tp:taxon-treatment xmlns:tp="http://www.plazi.org/taxpub"><tp:treatment-meta><kwd-group><label>Taxon classification</label><kwd>
              <named-content content-type="kingdom">Animalia</named-content>
            </kwd><kwd>
              <named-content content-type="order">Diptera</named-content>
            </kwd><kwd>
              <named-content content-type="family">Syrphidae</named-content>
            </kwd></kwd-group><mixed-citation publication-type="journal"><person-group><name><surname>Reemer</surname><given-names>Menno</given-names></name><name><surname>Sankararaman</surname><given-names>Hariharakrishnan</given-names></name></person-group><article-title>﻿Revision of the Oriental species of the hoverfly genus <italic><tp:taxon-name><tp:taxon-name-part taxon-name-part-type="genus" reg="Paramixogaster">Paramixogaster</tp:taxon-name-part></tp:taxon-name></italic> Brunetti, 1923 (<tp:taxon-name><tp:taxon-name-part taxon-name-part-type="order">Diptera</tp:taxon-name-part></tp:taxon-name>, <tp:taxon-name><tp:taxon-name-part taxon-name-part-type="family">Syrphidae</tp:taxon-name-part></tp:taxon-name>, <tp:taxon-name><tp:taxon-name-part taxon-name-part-type="subfamily">Microdontinae</tp:taxon-name-part></tp:taxon-name>)</article-title><source>Zookeys</source><day>25</day><month>07</month><year>2024</year><volume>1208</volume><fpage>1</fpage><lpage>48</lpage><pub-id pub-id-type="doi">10.3897/zookeys.1208.122829</pub-id></mixed-citation></tp:treatment-meta><tp:nomenclature><label>﻿</label><tp:taxon-name>
            <object-id xmlns:xlink="http://www.w3.org/1999/xlink" content-type="arpha" xlink:type="simple">B738C48E-0653-50CD-B3B3-C941279B0713</object-id>
            <tp:taxon-name-part taxon-name-part-type="genus" reg="Paramixogaster">Paramixogaster</tp:taxon-name-part>
            <tp:taxon-name-part taxon-name-part-type="species" reg="conveniens">conveniens</tp:taxon-name-part>
          </tp:taxon-name><tp:taxon-authority>(Brunetti, 1923)</tp:taxon-authority><xref ref-type="fig" rid="F17">Figs 39–45</xref><tp:nomenclature-citation-list><tp:nomenclature-citation><tp:taxon-name>
                <tp:taxon-name-part taxon-name-part-type="genus" reg="Microdon">Microdon</tp:taxon-name-part>
                <tp:taxon-name-part taxon-name-part-type="species" reg="conveniens">conveniens</tp:taxon-name-part>
              </tp:taxon-name><comment>Brunetti, 1923: 311. Holotype ♀: India (<named-content xmlns:xlink="http://www.w3.org/1999/xlink" content-type="dwc:institutional_code" xlink:title="Natural History Museum, London" xlink:href="http://grbio.org/institution/natural-history-museum-london" xlink:type="simple">NHMUK</named-content>) [examined]; <xref ref-type="bibr" rid="B14">Knutson et al. 1975</xref>: 370.</comment></tp:nomenclature-citation><tp:nomenclature-citation><tp:taxon-name>
                <tp:taxon-name-part taxon-name-part-type="genus" reg="Paramixogaster">Paramixogaster</tp:taxon-name-part>
                <tp:taxon-name-part taxon-name-part-type="species" reg="conveniens">conveniens</tp:taxon-name-part>
              </tp:taxon-name><comment>(Brunetti) – <xref ref-type="bibr" rid="B19">Reemer and Ståhls 2013a</xref>: 145.</comment></tp:nomenclature-citation></tp:nomenclature-citation-list></tp:nomenclature><tp:treatment-sec sec-type="Studied type specimens" id="SECID0EPNBG"><title>Studied type specimens.</title><p><bold><italic>Holotype</italic></bold> of <italic><tp:taxon-name><tp:taxon-name-part taxon-name-part-type="genus" reg="Microdon">Microdon</tp:taxon-name-part><tp:taxon-name-part taxon-name-part-type="species" reg="conveniens">conveniens</tp:taxon-name-part></tp:taxon-name></italic> Brunetti. India • 1 ♀; Assam; Cameron leg.; <named-content xmlns:xlink="http://www.w3.org/1999/xlink" content-type="dwc:institutional_code" xlink:title="Natural History Museum, London" xlink:href="http://grbio.org/institution/natural-history-museum-london" xlink:type="simple">NHMUK</named-content>. Label 1 (round, red-bordered): “Holotype”; label 2: “Assam.”; label 3: “Cameron Coll. // 1902-105”; label 4: “M. conveniens // Brun. Type. [female] // det. Brun. 1923”.</p></tp:treatment-sec><tp:treatment-sec sec-type="diagnosis" id="SECID0ESOBG"><title>Diagnosis.</title><p>Only female known. Body length: 9.5 mm. This species and <italic><tp:taxon-name><tp:taxon-name-part taxon-name-part-type="genus" reg="Paramixogaster">P.</tp:taxon-name-part><tp:taxon-name-part taxon-name-part-type="species" reg="contracta">contracta</tp:taxon-name-part></tp:taxon-name></italic> share a unique character among <tp:taxon-name><tp:taxon-name-part taxon-name-part-type="subfamily">Microdontinae</tp:taxon-name-part></tp:taxon-name>: a setulose metanepisternum. Within <italic><tp:taxon-name><tp:taxon-name-part taxon-name-part-type="genus" reg="Paramixogaster">Paramixogaster</tp:taxon-name-part></tp:taxon-name></italic>, both species also stand out because of the complete transverse suture on the mesoscutum. <italic><tp:taxon-name><tp:taxon-name-part taxon-name-part-type="genus" reg="Paramixogaster">Paramixogaster</tp:taxon-name-part><tp:taxon-name-part taxon-name-part-type="species" reg="conveniens">conveniens</tp:taxon-name-part></tp:taxon-name></italic> differs from <italic><tp:taxon-name><tp:taxon-name-part taxon-name-part-type="genus" reg="Paramixogaster">P.</tp:taxon-name-part><tp:taxon-name-part taxon-name-part-type="species" reg="contracta">contracta</tp:taxon-name-part></tp:taxon-name></italic> in the following characters: legs with femora partly black (entirely yellow in <italic><tp:taxon-name><tp:taxon-name-part taxon-name-part-type="genus" reg="Paramixogaster">P.</tp:taxon-name-part><tp:taxon-name-part taxon-name-part-type="species" reg="contracta">contracta</tp:taxon-name-part></tp:taxon-name></italic>) and vein M1 recurrent at acute angle (more or less right angle in <italic><tp:taxon-name><tp:taxon-name-part taxon-name-part-type="genus" reg="Paramixogaster">P.</tp:taxon-name-part><tp:taxon-name-part taxon-name-part-type="species" reg="contracta">contracta</tp:taxon-name-part></tp:taxon-name></italic>).</p></tp:treatment-sec><tp:treatment-sec sec-type="redescription" id="SECID0E2QBG"><title>Redescription</title><p><bold>(based on holotype). Adult female</bold> Body length: 9.5 mm.</p><p><bold><italic>Head</italic>.</bold> Face occupying ~ 1/3 of head width in frontal view, with sides more or less parallel below antennae; black; entirely white setulose. Gena widely developed; black; white setulose. Oral margin not notched anteriorly, laterally not produced. Frons and vertex black; yellowish white setulose. Ocellar triangle not elevated. Occiput black; white setulose. Eye bare. Antennal fossa approximately as high as wide. Antenna: scape brown [other segments are missing in type specimen].</p><p><bold><italic>Thorax</italic>.</bold> Mesoscutum shining black, brownish along margins; entirely white setulose. Postpronotum pale brown; bare. Postalar callus pale brown; white setulose. Scutellum shining blackish brown; white setulose. Anepisternum with shallow sulcus separating posterior from anterior part; blackish brown; white setulose, except bare on narrow strip along anterior margin. Anepimeron blackish brown; entirely white setulose. Katepisternum blackish brown; white setulose dorsally; bare ventrally. Katatergite brown; long microtrichose. Anatergite brown; short microtrichose. Calypter and halter brownish yellow.</p><p>Wing: hyaline; microtrichose, except bare on cell bc and basal 1/3 of cell c, basal 1/4 of cell r<sub>1</sub>, basal 2/3 of cell br, basal 1/2 of cell bm, basal 1/2 of cell cup, and baso-median 1/2 of alula.</p><p>Legs: Pale yellow, except hind femur dark brown on basal 3/4 and hind tibia with brown ring on apical 1/3; yellow to white setulose.</p><p><bold><italic>Abdomen</italic>.</bold> With tergite 2 constricted and tergites 3 and 4 widened; narrowest point at anterior 1/4 of tergite 2, widest at posterior margin of tergite 3. Tergites blackish brown, except anterior 1/2 of tergite 2 yellow; entirely white setulose, with setulae long and conspicuous on anterior 1/4 of tergite 3, anterior 1/3 of tergite 4 and on most of tergite 5. Sternites brown, white setulose.</p></tp:treatment-sec><tp:treatment-sec sec-type="distribution" id="SECID0E4RBG"><title>Distribution.</title><p>Only known from Assam (India).</p></tp:treatment-sec><tp:treatment-sec><!--Section generated to contain objects referenced in tp:taxon-treatment.--><fig id="F17" position="float" orientation="portrait"><object-id xmlns:xlink="http://www.w3.org/1999/xlink" content-type="doi" xlink:type="simple">10.3897/zookeys.1208.122829.figures39-45</object-id><object-id xmlns:xlink="http://www.w3.org/1999/xlink" content-type="arpha" xlink:type="simple">251BF98A-DF58-5D0E-BB62-3C741B06D64F</object-id><label>Figures 39–45.</label><caption><p><italic><tp:taxon-name><tp:taxon-name-part taxon-name-part-type="genus" reg="Microdon">Microdon</tp:taxon-name-part><tp:taxon-name-part taxon-name-part-type="species" reg="conveniens">conveniens</tp:taxon-name-part></tp:taxon-name></italic> Brunetti, female, holotype: <bold>39</bold> habitus, dorsal <bold>40</bold> habitus, lateral <bold>41</bold> head, frontal <bold>42</bold> head, lateral <bold>43</bold> head, dorsal <bold>44</bold> wing <bold>45</bold> tergite 2, dorsal.</p></caption><graphic xmlns:xlink="http://www.w3.org/1999/xlink" xlink:href="zookeys-1208-001_article-122829__-g017.jpg" position="float" orientation="portrait" xlink:type="simple" id="oo_1101755.jpg"><uri content-type="original_file" xlink:type="simple">https://binary.pensoft.net/fig/1101755</uri></graphic></fig></tp:treatment-sec><ref-list><ref id="B14"><mixed-citation xmlns:xlink="http://www.w3.org/1999/xlink" xlink:type="simple"><person-group><name name-style="western"><surname>Knutson</surname><given-names>LV</given-names></name><name name-style="western"><surname>Thompson</surname><given-names>FC</given-names></name><name name-style="western"><surname>Vockeroth</surname><given-names>JR</given-names></name></person-group> (<year>1975</year>) <article-title>Family <tp:taxon-name><tp:taxon-name-part taxon-name-part-type="family">Syrphidae</tp:taxon-name-part></tp:taxon-name>.</article-title><source>In: Delfinado D, Hardy DE (Eds) A catalog of the <tp:taxon-name><tp:taxon-name-part taxon-name-part-type="order">Diptera</tp:taxon-name-part></tp:taxon-name> of the Oriental region</source><volume>2</volume>: <fpage>307</fpage>–<lpage>374</lpage>.</mixed-citation></ref><ref id="B19"><mixed-citation xmlns:xlink="http://www.w3.org/1999/xlink" xlink:type="simple"><person-group><name name-style="western"><surname>Reemer</surname><given-names>M</given-names></name><name name-style="western"><surname>Ståhls</surname><given-names>G</given-names></name></person-group> (<year>2013a</year>) <article-title>Generic revision and species classification of the <tp:taxon-name><tp:taxon-name-part taxon-name-part-type="subfamily">Microdontinae</tp:taxon-name-part></tp:taxon-name> (<tp:taxon-name><tp:taxon-name-part taxon-name-part-type="order">Diptera</tp:taxon-name-part></tp:taxon-name>, <tp:taxon-name><tp:taxon-name-part taxon-name-part-type="family">Syrphidae</tp:taxon-name-part></tp:taxon-name>).</article-title><source>ZooKeys</source><volume>288</volume>: <fpage>1</fpage>–<lpage>213</lpage>. <ext-link xlink:href="10.3897/zookeys.288.4095" ext-link-type="doi" xlink:type="simple">https://doi.org/10.3897/zookeys.288.4095</ext-link></mixed-citation></ref></ref-list></tp:taxon-treatment>
