# Supplementary material for: ﻿Revision of the Oriental species of the hoverfly genus Paramixogaster Brunetti, 1923 (Diptera, Syrphidae, Microdontinae)
Source: Zookeys. 2024 Jul 25;1208:1–48. doi: 10.3897/zookeys.1208.122829 (PMC11294753; doi:10.3897/zookeys.1208.122829)
Supplement: XML Treatment for Paramixogaster halmaherensis [file zookeys.1208.122829-treatment6.xml]

<!DOCTYPE tp:taxon-treatment
  PUBLIC "-//TaxonX//DTD Taxonomic Treatment Publishing DTD v0 20100105//EN" "tax-treatment-NSO.dtd">
<tp:taxon-treatment xmlns:tp="http://www.plazi.org/taxpub"><tp:treatment-meta><kwd-group><label>Taxon classification</label><kwd>
              <named-content content-type="kingdom">Animalia</named-content>
            </kwd><kwd>
              <named-content content-type="order">Diptera</named-content>
            </kwd><kwd>
              <named-content content-type="family">Syrphidae</named-content>
            </kwd></kwd-group><mixed-citation publication-type="journal"><person-group><name><surname>Reemer</surname><given-names>Menno</given-names></name><name><surname>Sankararaman</surname><given-names>Hariharakrishnan</given-names></name></person-group><article-title>﻿Revision of the Oriental species of the hoverfly genus <italic><tp:taxon-name><tp:taxon-name-part taxon-name-part-type="genus" reg="Paramixogaster">Paramixogaster</tp:taxon-name-part></tp:taxon-name></italic> Brunetti, 1923 (<tp:taxon-name><tp:taxon-name-part taxon-name-part-type="order">Diptera</tp:taxon-name-part></tp:taxon-name>, <tp:taxon-name><tp:taxon-name-part taxon-name-part-type="family">Syrphidae</tp:taxon-name-part></tp:taxon-name>, <tp:taxon-name><tp:taxon-name-part taxon-name-part-type="subfamily">Microdontinae</tp:taxon-name-part></tp:taxon-name>)</article-title><source>Zookeys</source><day>25</day><month>07</month><year>2024</year><volume>1208</volume><fpage>1</fpage><lpage>48</lpage><pub-id pub-id-type="doi">10.3897/zookeys.1208.122829</pub-id></mixed-citation></tp:treatment-meta><tp:nomenclature><label>﻿</label><tp:taxon-name>
            <object-id xmlns:xlink="http://www.w3.org/1999/xlink" content-type="arpha" xlink:type="simple">2CFD4CFE-577F-54C7-B841-4111C30F358C</object-id>
            <tp:taxon-name-part taxon-name-part-type="genus" reg="Paramixogaster">Paramixogaster</tp:taxon-name-part>
            <tp:taxon-name-part taxon-name-part-type="species" reg="halmaherensis">halmaherensis</tp:taxon-name-part>
            <object-id xmlns:xlink="http://www.w3.org/1999/xlink" content-type="zoobank" xlink:type="simple">https://zoobank.org/00A93B1B-3A27-4B8B-A79F-B87A1E70B955</object-id>
          </tp:taxon-name><tp:taxon-authority>Reemer</tp:taxon-authority><tp:taxon-status xmlns:xlink="http://www.w3.org/1999/xlink" xlink:type="simple">sp. nov.</tp:taxon-status><xref ref-type="fig" rid="F20">Figs 54–59</xref><xref ref-type="fig" rid="F34">, 131</xref></tp:nomenclature><tp:treatment-sec sec-type="type material" id="SECID0ELXBG"><title>Type material.</title><p><bold><italic>Holotype</italic>.</bold> Indonesia • 1 ♂; Halmahera, Dodinga (sealevel); 2–4 Nov. 1951; coll. <named-content xmlns:xlink="http://www.w3.org/1999/xlink" content-type="dwc:institutional_code" xlink:title="Naturalis Biodiversity Center" xlink:href="http://grbio.org/institution/naturalis-biodiversity-center" xlink:type="simple">RMNH</named-content>. Label 1: “Isl. halmaheira // Dodinga (sealevel) // 2,4-XI-1951 // Native Collector”; label 2: “Mus. Zool. Bogor // <tp:taxon-name><tp:taxon-name-part taxon-name-part-type="genus" reg="Microdon">Microdon</tp:taxon-name-part></tp:taxon-name> ves- // piformis de Meijere // Det. Adisoemarto”; label 3 (red): “HOLOTYPE // <tp:taxon-name><tp:taxon-name-part taxon-name-part-type="genus" reg="Paramixogaster">Paramixogaster</tp:taxon-name-part></tp:taxon-name> // <tp:taxon-name><tp:taxon-name-part taxon-name-part-type="genus" reg="Paramixogaster"/><tp:taxon-name-part taxon-name-part-type="species" reg="halmaherensis">halmaherensis</tp:taxon-name-part></tp:taxon-name> // Reemer 2024”.</p></tp:treatment-sec><tp:treatment-sec sec-type="diagnosis" id="SECID0EPYBG"><title>Diagnosis.</title><p>Only male known. Body length: 8 mm. This is one of the three species with a swollen frons with lateral bulges (Figs <xref ref-type="fig" rid="F20">56</xref>, <xref ref-type="fig" rid="F20">57</xref>) and without golden setulae along the transverse suture on the scutum (Fig. <xref ref-type="fig" rid="F20">58</xref>) (the other two are <italic><tp:taxon-name><tp:taxon-name-part taxon-name-part-type="genus" reg="Paramixogaster">P.</tp:taxon-name-part><tp:taxon-name-part taxon-name-part-type="species" reg="brunettii">brunettii</tp:taxon-name-part></tp:taxon-name></italic> and <italic><tp:taxon-name><tp:taxon-name-part taxon-name-part-type="genus" reg="Paramixogaster">P.</tp:taxon-name-part><tp:taxon-name-part taxon-name-part-type="species" reg="yunnanensis">yunnanensis</tp:taxon-name-part></tp:taxon-name></italic>). From <italic><tp:taxon-name><tp:taxon-name-part taxon-name-part-type="genus" reg="Paramixogaster">P.</tp:taxon-name-part><tp:taxon-name-part taxon-name-part-type="species" reg="brunettii">brunettii</tp:taxon-name-part></tp:taxon-name></italic> it differs because tergite 2 is black (reddish in <italic><tp:taxon-name><tp:taxon-name-part taxon-name-part-type="genus" reg="Paramixogaster">P.</tp:taxon-name-part><tp:taxon-name-part taxon-name-part-type="species" reg="brunettii">brunettii</tp:taxon-name-part></tp:taxon-name></italic>) with a pair of yellow maculae. From <italic><tp:taxon-name><tp:taxon-name-part taxon-name-part-type="genus" reg="Paramixogaster">P.</tp:taxon-name-part><tp:taxon-name-part taxon-name-part-type="species" reg="yunnanensis">yunnanensis</tp:taxon-name-part></tp:taxon-name></italic> it differs by the yellow postalar calli (dark in <italic><tp:taxon-name><tp:taxon-name-part taxon-name-part-type="genus" reg="Paramixogaster">P.</tp:taxon-name-part><tp:taxon-name-part taxon-name-part-type="species" reg="yunnanensis">yunnanensis</tp:taxon-name-part></tp:taxon-name></italic>), postpedicel 6× as long as scape (8× as long as scape in <italic><tp:taxon-name><tp:taxon-name-part taxon-name-part-type="genus" reg="Paramixogaster">P.</tp:taxon-name-part><tp:taxon-name-part taxon-name-part-type="species" reg="yunnanensis">yunnanensis</tp:taxon-name-part></tp:taxon-name></italic>), and the infuscate apical 1/2 of wing cells r<sub>1</sub> and r<sub>2+3</sub> (wing entirely clear in <italic><tp:taxon-name><tp:taxon-name-part taxon-name-part-type="genus" reg="Paramixogaster">P.</tp:taxon-name-part><tp:taxon-name-part taxon-name-part-type="species" reg="yunnanensis">yunnanensis</tp:taxon-name-part></tp:taxon-name></italic>). Male genitalia as in Fig. <xref ref-type="fig" rid="F34">131</xref>.</p></tp:treatment-sec><tp:treatment-sec sec-type="description" id="SECID0EB3BG"><title>Description</title><p><bold>(based on holotype). Adult male.</bold> Body length: 8 mm.</p><p><bold><italic>Head</italic>.</bold> Face occupying ~ 1/2 of head width in frontal view, with sides somewhat converging ventrad; brown with widely yellow lateral and ventral margins; golden yellow setulose except for narrow median bare line. Gena yellow; yellow setulose. Oral margin not notched anteriorly, laterally weakly produced. Frons posteriorly with blackish pair of lateral bulges which are short black setulose, separated by narrow pale brown crease; anteriorly with pair of slightly concave areas which are yellow setulose, separated from face by pair of shiny black bare maculae. Vertex swollen; brown; short black setulose. Occiput yellow, somewhat darker dorsally and ventrally; white setulose. Eye bare. Antennal fossa approximately as high as wide. Antenna orange-brown; postpedicel ~ 6× as long as scape. Arista slender, yellow, a little longer than the scape.</p><p><bold><italic>Thorax</italic>.</bold> Mesoscutum blackish brown with lateral and posterior margins somewhat paler; short black setulose, except for small patch of golden yellow setulae anterior to notopleuron and large patch of pale yellowish setulae anterior to scutellum. Postpronotum pale brown, bare. Postalar callus yellow, yellow setulose. Scutellum without calcars; yellow; yellow setulose. Pleura yellowish brown. Anepisternum entirely covered with thick golden yellow setulae, appressed and directed hindward. Katepisternum long golden yellow setulose dorsally; bare ventrally. Katepimeron with a few long yellow setulae. Katatergite and anatergite short microtrichose. Metanotum shining brown. Calypter greyish yellow. Halter yellow.</p><p>Wing: hyaline; microtrichose, except bare in cell r<sub>1</sub> narrowly along Rs, basal 1/3 of r<sub>4+5</sub>, entirely on br (except for microtrichia along vena spuria), antero-basal 1/4 of dm, entirely on bm, basal 2/3 of cup.</p><p>Legs: yellowish brown, except mid-femora and hind-legs darker brown; yellow setulose.</p><p><bold><italic>Abdomen</italic>.</bold> Constricted basally, narrowest at transition between tergites 1 and 2, widest at transition between tergites 3 and 4. Tergite 1 dark brown; short white setulose, except long black setulose at antero-lateral callus. Tergite 2 dark brown with two large, elongate, pale yellow maculae from anterior margin to ~ 1/2 of tergite; short black setulose, except bare on yellow maculae and narrowly yellow setulose along lateral margin. Tergite 3 dark brown; black setulose except for triangular patch of white setulae at postero-lateral corners. Tergite 4 dark brown; short black setulose with sparse longer golden yellow setulae intermixed and with patch of white setulae at antero-lateral corners. Sternite 1 brown; short black setulose. Sternite 2 yellow; bare. Sternites 3 and 4 brown; short black setulose. Genitalia as in Fig. <xref ref-type="fig" rid="F34">131</xref>.</p></tp:treatment-sec><tp:treatment-sec sec-type="distribution" id="SECID0EJ4BG"><title>Distribution.</title><p>Only known from Halmahera (Indonesia).</p></tp:treatment-sec><tp:treatment-sec sec-type="etymology" id="SECID0EO4BG"><title>Etymology.</title><p>The specific epithet is to be treated as a noun and refers to the type locality.</p></tp:treatment-sec><tp:treatment-sec><!--Section generated to contain objects referenced in tp:taxon-treatment.--><fig id="F20" position="float" orientation="portrait"><object-id xmlns:xlink="http://www.w3.org/1999/xlink" content-type="doi" xlink:type="simple">10.3897/zookeys.1208.122829.figures54-59</object-id><object-id xmlns:xlink="http://www.w3.org/1999/xlink" content-type="arpha" xlink:type="simple">1537BDB3-B1BB-5D22-A4FD-55C28FE764F2</object-id><label>Figures 54–59.</label><caption><p><italic><tp:taxon-name><tp:taxon-name-part taxon-name-part-type="genus" reg="Paramixogaster">Paramixogaster</tp:taxon-name-part><tp:taxon-name-part taxon-name-part-type="species" reg="halmaherensis">halmaherensis</tp:taxon-name-part></tp:taxon-name></italic> Reemer, sp. nov. male, holotype: <bold>54</bold> habitus, dorsal <bold>55</bold> habitus, lateral <bold>56</bold> head, frontal <bold>57</bold> head, fronto-lateral <bold>58</bold> thorax, dorso-lateral <bold>59</bold> wing.</p></caption><graphic xmlns:xlink="http://www.w3.org/1999/xlink" xlink:href="zookeys-1208-001_article-122829__-g020.jpg" position="float" orientation="portrait" xlink:type="simple" id="oo_1101758.jpg"><uri content-type="original_file" xlink:type="simple">https://binary.pensoft.net/fig/1101758</uri></graphic></fig><fig id="F34" position="float" orientation="portrait"><object-id xmlns:xlink="http://www.w3.org/1999/xlink" content-type="doi" xlink:type="simple">10.3897/zookeys.1208.122829.figures130-137</object-id><object-id xmlns:xlink="http://www.w3.org/1999/xlink" content-type="arpha" xlink:type="simple">CE5DE9AB-0843-5A1B-BD26-34581280A23F</object-id><label>Figures 130–137.</label><caption><p>Male genitalia of <italic><tp:taxon-name><tp:taxon-name-part taxon-name-part-type="genus" reg="Paramixogaster">Paramixogaster</tp:taxon-name-part></tp:taxon-name></italic> species: <bold>130</bold><italic><tp:taxon-name><tp:taxon-name-part taxon-name-part-type="genus" reg="Paramixogaster">P.</tp:taxon-name-part><tp:taxon-name-part taxon-name-part-type="species" reg="contracta">contracta</tp:taxon-name-part></tp:taxon-name></italic> (paratype <italic><tp:taxon-name><tp:taxon-name-part taxon-name-part-type="genus" reg="Microdon">Microdon</tp:taxon-name-part><tp:taxon-name-part taxon-name-part-type="species" reg="subpetiolatus">subpetiolatus</tp:taxon-name-part></tp:taxon-name></italic> Thompson) <bold>131</bold><italic><tp:taxon-name><tp:taxon-name-part taxon-name-part-type="genus" reg="Paramixogaster">P.</tp:taxon-name-part><tp:taxon-name-part taxon-name-part-type="species" reg="halmaherensis">halmaherensis</tp:taxon-name-part></tp:taxon-name></italic> Reemer, sp. nov. holotype <bold>132</bold><italic><tp:taxon-name><tp:taxon-name-part taxon-name-part-type="genus" reg="Paramixogaster">P.</tp:taxon-name-part><tp:taxon-name-part taxon-name-part-type="species" reg="luxor">luxor</tp:taxon-name-part></tp:taxon-name></italic> holotype <bold>133</bold><italic><tp:taxon-name><tp:taxon-name-part taxon-name-part-type="genus" reg="Paramixogaster">P.</tp:taxon-name-part><tp:taxon-name-part taxon-name-part-type="species" reg="sacki">sacki</tp:taxon-name-part></tp:taxon-name></italic> Taiwan, <named-content xmlns:xlink="http://www.w3.org/1999/xlink" content-type="dwc:institutional_code" xlink:title="Naturalis Biodiversity Center" xlink:href="http://grbio.org/institution/naturalis-biodiversity-center" xlink:type="simple">RMNH</named-content><bold>134</bold><italic><tp:taxon-name><tp:taxon-name-part taxon-name-part-type="genus" reg="Paramixogaster">P.</tp:taxon-name-part><tp:taxon-name-part taxon-name-part-type="species" reg="sulawesiana">sulawesiana</tp:taxon-name-part></tp:taxon-name></italic> Reemer, sp. nov. holotype <bold>135</bold><italic><tp:taxon-name><tp:taxon-name-part taxon-name-part-type="genus" reg="Paramixogaster">P.</tp:taxon-name-part><tp:taxon-name-part taxon-name-part-type="species" reg="jubata">jubata</tp:taxon-name-part></tp:taxon-name></italic> Reemer, sp. nov. paratype Vietnam <bold>136</bold><italic><tp:taxon-name><tp:taxon-name-part taxon-name-part-type="genus" reg="Paramixogaster">P.</tp:taxon-name-part><tp:taxon-name-part taxon-name-part-type="species" reg="indica">indica</tp:taxon-name-part></tp:taxon-name></italic> (paratype <italic><tp:taxon-name><tp:taxon-name-part taxon-name-part-type="genus" reg="Paramixogaster">P.</tp:taxon-name-part><tp:taxon-name-part taxon-name-part-type="species" reg="wegneri">wegneri</tp:taxon-name-part></tp:taxon-name></italic> Keiser syn. nov.) <bold>137</bold><italic><tp:taxon-name><tp:taxon-name-part taxon-name-part-type="genus" reg="Paramixogaster">P.</tp:taxon-name-part><tp:taxon-name-part taxon-name-part-type="species" reg="vespiformis">vespiformis</tp:taxon-name-part></tp:taxon-name></italic> Sumatra, <named-content xmlns:xlink="http://www.w3.org/1999/xlink" content-type="dwc:institutional_code" xlink:title="Naturalis Biodiversity Center" xlink:href="http://grbio.org/institution/naturalis-biodiversity-center" xlink:type="simple">RMNH</named-content>.</p></caption><graphic xmlns:xlink="http://www.w3.org/1999/xlink" xlink:href="zookeys-1208-001_article-122829__-g034.jpg" position="float" orientation="portrait" xlink:type="simple" id="oo_1101772.jpg"><uri content-type="original_file" xlink:type="simple">https://binary.pensoft.net/fig/1101772</uri></graphic></fig></tp:treatment-sec></tp:taxon-treatment>
