# Supplementary material for: ﻿Revision of the Oriental species of the hoverfly genus Paramixogaster Brunetti, 1923 (Diptera, Syrphidae, Microdontinae)
Source: Zookeys. 2024 Jul 25;1208:1–48. doi: 10.3897/zookeys.1208.122829 (PMC11294753; doi:10.3897/zookeys.1208.122829)
Supplement: XML Treatment for Paramixogaster huoi [file zookeys.1208.122829-treatment7.xml]

<!DOCTYPE tp:taxon-treatment
  PUBLIC "-//TaxonX//DTD Taxonomic Treatment Publishing DTD v0 20100105//EN" "tax-treatment-NSO.dtd">
<tp:taxon-treatment xmlns:tp="http://www.plazi.org/taxpub"><tp:treatment-meta><kwd-group><label>Taxon classification</label><kwd>
              <named-content content-type="kingdom">Animalia</named-content>
            </kwd><kwd>
              <named-content content-type="order">Diptera</named-content>
            </kwd><kwd>
              <named-content content-type="family">Syrphidae</named-content>
            </kwd></kwd-group><mixed-citation publication-type="journal"><person-group><name><surname>Reemer</surname><given-names>Menno</given-names></name><name><surname>Sankararaman</surname><given-names>Hariharakrishnan</given-names></name></person-group><article-title>﻿Revision of the Oriental species of the hoverfly genus <italic><tp:taxon-name><tp:taxon-name-part taxon-name-part-type="genus" reg="Paramixogaster">Paramixogaster</tp:taxon-name-part></tp:taxon-name></italic> Brunetti, 1923 (<tp:taxon-name><tp:taxon-name-part taxon-name-part-type="order">Diptera</tp:taxon-name-part></tp:taxon-name>, <tp:taxon-name><tp:taxon-name-part taxon-name-part-type="family">Syrphidae</tp:taxon-name-part></tp:taxon-name>, <tp:taxon-name><tp:taxon-name-part taxon-name-part-type="subfamily">Microdontinae</tp:taxon-name-part></tp:taxon-name>)</article-title><source>Zookeys</source><day>25</day><month>07</month><year>2024</year><volume>1208</volume><fpage>1</fpage><lpage>48</lpage><pub-id pub-id-type="doi">10.3897/zookeys.1208.122829</pub-id></mixed-citation></tp:treatment-meta><tp:nomenclature><label>﻿</label><tp:taxon-name>
            <object-id xmlns:xlink="http://www.w3.org/1999/xlink" content-type="arpha" xlink:type="simple">97BA43CF-8F37-5BAF-8321-6F8383389AF5</object-id>
            <tp:taxon-name-part taxon-name-part-type="genus" reg="Paramixogaster">Paramixogaster</tp:taxon-name-part>
            <tp:taxon-name-part taxon-name-part-type="species" reg="huoi">huoi</tp:taxon-name-part>
          </tp:taxon-name><tp:taxon-authority>Reemer</tp:taxon-authority><tp:taxon-status xmlns:xlink="http://www.w3.org/1999/xlink" xlink:type="simple">nom. nov.</tp:taxon-status><xref ref-type="fig" rid="F6">Figs 11</xref><xref ref-type="fig" rid="F21">, 60–66</xref><tp:nomenclature-citation-list><tp:nomenclature-citation><tp:taxon-name>
                <tp:taxon-name-part taxon-name-part-type="genus" reg="Paramixogaster">Paramixogaster</tp:taxon-name-part>
                <tp:taxon-name-part taxon-name-part-type="species" reg="trifasciatus">trifasciatus</tp:taxon-name-part>
              </tp:taxon-name><comment>Huo &amp; Zhao in Zhao &amp; Huo, 2022: 4; primary homonym of <tp:taxon-name><tp:taxon-name-part taxon-name-part-type="genus" reg="Paramixogaster">Paramixogaster</tp:taxon-name-part><tp:taxon-name-part taxon-name-part-type="species" reg="trifasciatus">trifasciatus</tp:taxon-name-part></tp:taxon-name> Ssymank &amp; Reemer, 2016: 404.</comment></tp:nomenclature-citation></tp:nomenclature-citation-list></tp:nomenclature><tp:treatment-sec sec-type="Studied type specimens" id="SECID0EZ6BG"><title>Studied type specimens.</title><p><bold><italic>Holotype</italic></bold> of <italic><tp:taxon-name><tp:taxon-name-part taxon-name-part-type="genus" reg="Paramixogaster">Paramixogaster</tp:taxon-name-part><tp:taxon-name-part taxon-name-part-type="species" reg="trifasciatus">trifasciatus</tp:taxon-name-part></tp:taxon-name></italic> Huo &amp; Zhao. CHINA • 1 ♂, Guangdong, Shenzhen City, Wutong Mountains; <named-content xmlns:xlink="http://www.w3.org/1999/xlink" content-type="dwc:verbatimCoordinates" xlink:type="simple"><named-content content-type="geo-json" specific-use="{&#34;type&#34;:&#34;Point&#34;,&#34;coordinates&#34;:[114.350000,22.950000]}" id="NCID0ETAAI" xlink:type="simple">114°21'E, 22°57'N</named-content></named-content>; 927 m above sea level; 25 April 2020; Zuqi Mai leg.; coll. <abbrev xmlns:xlink="http://www.w3.org/1999/xlink" xlink:title="Shaanxi University of Technology" id="ABBRID0EYAAI" xlink:type="simple">SUHC</abbrev> [only photos studied].</p></tp:treatment-sec><tp:treatment-sec sec-type="diagnosis" id="SECID0E3AAI"><title>Diagnosis.</title><p>Only male known. Body length: 7 mm. It belongs to the group of species with lateral bulges on the frons (Figs <xref ref-type="fig" rid="F21">63</xref>, <xref ref-type="fig" rid="F21">64</xref>). From <italic><tp:taxon-name><tp:taxon-name-part taxon-name-part-type="genus" reg="Paramixogaster">P.</tp:taxon-name-part><tp:taxon-name-part taxon-name-part-type="species" reg="fujianensis">fujianensis</tp:taxon-name-part></tp:taxon-name></italic> it differs by tergite 2 being &lt; 2× as long as wide (&gt; 2× as long as wide in <italic><tp:taxon-name><tp:taxon-name-part taxon-name-part-type="genus" reg="Paramixogaster">P.</tp:taxon-name-part><tp:taxon-name-part taxon-name-part-type="species" reg="fujianensis">fujianensis</tp:taxon-name-part></tp:taxon-name></italic>). From <italic><tp:taxon-name><tp:taxon-name-part taxon-name-part-type="genus" reg="Paramixogaster">P.</tp:taxon-name-part><tp:taxon-name-part taxon-name-part-type="species" reg="icariiformis">icariiformis</tp:taxon-name-part></tp:taxon-name></italic> it differs by the presence of fasciae of golden setulae along the posterior margins of tergites 3 and 4 (absent in <italic><tp:taxon-name><tp:taxon-name-part taxon-name-part-type="genus" reg="Paramixogaster">P.</tp:taxon-name-part><tp:taxon-name-part taxon-name-part-type="species" reg="icariiformis">icariiformis</tp:taxon-name-part></tp:taxon-name></italic>). There is a continuous fascia of golden setulae along the mesoscutal transverse suture, and also along the posterior margin of the scutum, and there are fasciae of golden setulae along the posterior margins of tergites 3 and 4 (Figs <xref ref-type="fig" rid="F21">60–62</xref>). These fasciae are not as dense and sharply demarcated as in <italic><tp:taxon-name><tp:taxon-name-part taxon-name-part-type="genus" reg="Paramixogaster">P.</tp:taxon-name-part><tp:taxon-name-part taxon-name-part-type="species" reg="kodaiana">kodaiana</tp:taxon-name-part></tp:taxon-name></italic> Sankararaman &amp; Reemer, sp. nov., but more similar to those in <italic><tp:taxon-name><tp:taxon-name-part taxon-name-part-type="genus" reg="Paramixogaster">P.</tp:taxon-name-part><tp:taxon-name-part taxon-name-part-type="species" reg="sulawesiana">sulawesiana</tp:taxon-name-part></tp:taxon-name></italic> Reemer, sp. nov. From the latter species, <italic><tp:taxon-name><tp:taxon-name-part taxon-name-part-type="genus" reg="Paramixogaster">P.</tp:taxon-name-part><tp:taxon-name-part taxon-name-part-type="species" reg="huoi">huoi</tp:taxon-name-part></tp:taxon-name></italic> Reemer, nom. nov. differs by the colouration of the face, which is yellow with a vaguely darker median vitta (mostly dark with lateral margins yellow in <italic><tp:taxon-name><tp:taxon-name-part taxon-name-part-type="genus" reg="Paramixogaster">P.</tp:taxon-name-part><tp:taxon-name-part taxon-name-part-type="species" reg="sulawesiana">sulawesiana</tp:taxon-name-part></tp:taxon-name></italic> Reemer, sp. nov.), and the wing venation: the apex of R<sub>2+3</sub> is situated at approximately the same level as the joint of M<sub>1</sub> with R<sub>4+5</sub>. (more distal than joint of M<sub>1</sub> with R<sub>4+5</sub> in <italic><tp:taxon-name><tp:taxon-name-part taxon-name-part-type="genus" reg="Paramixogaster">P.</tp:taxon-name-part><tp:taxon-name-part taxon-name-part-type="species" reg="sulawesiana">sulawesiana</tp:taxon-name-part></tp:taxon-name></italic> Reemer, sp. nov.).</p></tp:treatment-sec><tp:treatment-sec sec-type="notes" id="SECID0E2EAI"><title>Notes.</title><p>The name <italic><tp:taxon-name><tp:taxon-name-part taxon-name-part-type="genus" reg="Paramixogaster">Paramixogaster</tp:taxon-name-part><tp:taxon-name-part taxon-name-part-type="species" reg="trifasciatus">trifasciatus</tp:taxon-name-part></tp:taxon-name></italic> was already used by <xref ref-type="bibr" rid="B23">Ssymank and Reemer (2016)</xref> for an African species. When Huo and Zhao (in Zhao and Huo 2022) described a new species from China under the same name, a primary homonym was created. As a replacement name, <italic><tp:taxon-name><tp:taxon-name-part taxon-name-part-type="genus" reg="Paramixogaster">Paramixogaster</tp:taxon-name-part><tp:taxon-name-part taxon-name-part-type="species" reg="huoi">huoi</tp:taxon-name-part></tp:taxon-name></italic> Reemer, nom. nov. is proposed here, in honour of Ke-Ke Huo, one of the original authors, who was kind enough to provide photographs of the holotype.</p></tp:treatment-sec><tp:treatment-sec><!--Section generated to contain objects referenced in tp:taxon-treatment.--><fig id="F6" position="float" orientation="portrait"><object-id xmlns:xlink="http://www.w3.org/1999/xlink" content-type="doi" xlink:type="simple">10.3897/zookeys.1208.122829.figures11-12</object-id><object-id xmlns:xlink="http://www.w3.org/1999/xlink" content-type="arpha" xlink:type="simple">B9E6CA91-48F4-5B71-9FF5-61FE8C83A93C</object-id><label>Figures 11, 12.</label><caption><p>Position of apex of vein R<sub>2+3</sub>: <bold>11</bold> at approximately same level as joint M<sub>1</sub> with R<sub>4+5</sub> (<italic><tp:taxon-name><tp:taxon-name-part taxon-name-part-type="genus" reg="Paramixogaster">Paramixogaster</tp:taxon-name-part><tp:taxon-name-part taxon-name-part-type="species" reg="huoi">huoi</tp:taxon-name-part></tp:taxon-name></italic> Reemer, nom. nov. holotype) <bold>12</bold> more distal than joint of M<sub>1</sub> with R<sub>4+5</sub> (<italic><tp:taxon-name><tp:taxon-name-part taxon-name-part-type="genus" reg="Paramixogaster">P.</tp:taxon-name-part><tp:taxon-name-part taxon-name-part-type="species" reg="sulawesiana">sulawesiana</tp:taxon-name-part></tp:taxon-name></italic> Reemer, sp. nov. holotype).</p></caption><graphic xmlns:xlink="http://www.w3.org/1999/xlink" xlink:href="zookeys-1208-001_article-122829__-g006.jpg" position="float" orientation="portrait" xlink:type="simple" id="oo_1101744.jpg"><uri content-type="original_file" xlink:type="simple">https://binary.pensoft.net/fig/1101744</uri></graphic></fig><fig id="F21" position="float" orientation="portrait"><object-id xmlns:xlink="http://www.w3.org/1999/xlink" content-type="doi" xlink:type="simple">10.3897/zookeys.1208.122829.figures60-66</object-id><object-id xmlns:xlink="http://www.w3.org/1999/xlink" content-type="arpha" xlink:type="simple">B1444C8A-CD5C-50BA-94B8-2F955AC74696</object-id><label>Figures 60–66.</label><caption><p><italic><tp:taxon-name><tp:taxon-name-part taxon-name-part-type="genus" reg="Paramixogaster">Paramixogaster</tp:taxon-name-part><tp:taxon-name-part taxon-name-part-type="species" reg="huoi">huoi</tp:taxon-name-part></tp:taxon-name></italic> Reemer, nom. nov. male, holotype: <bold>60</bold> habitus, dorsal <bold>61</bold> habitus, lateral <bold>62</bold> abdomen, lateral <bold>63</bold> head, frontal <bold>64</bold> head, lateral <bold>65</bold> antenna <bold>66</bold> wing.</p></caption><graphic xmlns:xlink="http://www.w3.org/1999/xlink" xlink:href="zookeys-1208-001_article-122829__-g021.jpg" position="float" orientation="portrait" xlink:type="simple" id="oo_1101759.jpg"><uri content-type="original_file" xlink:type="simple">https://binary.pensoft.net/fig/1101759</uri></graphic></fig></tp:treatment-sec><ref-list><ref id="B23"><mixed-citation xmlns:xlink="http://www.w3.org/1999/xlink" xlink:type="simple"><person-group><name name-style="western"><surname>Ssymank</surname><given-names>A</given-names></name><name name-style="western"><surname>Reemer</surname><given-names>M</given-names></name></person-group> (<year>2016</year>) <article-title>A new Afrotropical species of <tp:taxon-name><tp:taxon-name-part taxon-name-part-type="subfamily">Microdontinae</tp:taxon-name-part></tp:taxon-name>, provisionally placed in <italic><tp:taxon-name><tp:taxon-name-part taxon-name-part-type="genus">Paramixogaster</tp:taxon-name-part></tp:taxon-name></italic> (<tp:taxon-name><tp:taxon-name-part taxon-name-part-type="order">Diptera</tp:taxon-name-part></tp:taxon-name>: <tp:taxon-name><tp:taxon-name-part taxon-name-part-type="family">Syrphidae</tp:taxon-name-part></tp:taxon-name>).</article-title><source>Acta Entomologica Musei Nationalis Pragae</source><volume>56</volume>(<issue>1</issue>): <fpage>403</fpage>–<lpage>408</lpage>.</mixed-citation></ref></ref-list></tp:taxon-treatment>
