# Supplementary material for: ﻿Revision of the Oriental species of the hoverfly genus Paramixogaster Brunetti, 1923 (Diptera, Syrphidae, Microdontinae)
Source: Zookeys. 2024 Jul 25;1208:1–48. doi: 10.3897/zookeys.1208.122829 (PMC11294753; doi:10.3897/zookeys.1208.122829)
Supplement: XML Treatment for Paramixogaster icariiformis [file zookeys.1208.122829-treatment8.xml]

<!DOCTYPE tp:taxon-treatment
  PUBLIC "-//TaxonX//DTD Taxonomic Treatment Publishing DTD v0 20100105//EN" "tax-treatment-NSO.dtd">
<tp:taxon-treatment xmlns:tp="http://www.plazi.org/taxpub"><tp:treatment-meta><kwd-group><label>Taxon classification</label><kwd>
              <named-content content-type="kingdom">Animalia</named-content>
            </kwd><kwd>
              <named-content content-type="order">Diptera</named-content>
            </kwd><kwd>
              <named-content content-type="family">Syrphidae</named-content>
            </kwd></kwd-group><mixed-citation publication-type="journal"><person-group><name><surname>Reemer</surname><given-names>Menno</given-names></name><name><surname>Sankararaman</surname><given-names>Hariharakrishnan</given-names></name></person-group><article-title>﻿Revision of the Oriental species of the hoverfly genus <italic><tp:taxon-name><tp:taxon-name-part taxon-name-part-type="genus" reg="Paramixogaster">Paramixogaster</tp:taxon-name-part></tp:taxon-name></italic> Brunetti, 1923 (<tp:taxon-name><tp:taxon-name-part taxon-name-part-type="order">Diptera</tp:taxon-name-part></tp:taxon-name>, <tp:taxon-name><tp:taxon-name-part taxon-name-part-type="family">Syrphidae</tp:taxon-name-part></tp:taxon-name>, <tp:taxon-name><tp:taxon-name-part taxon-name-part-type="subfamily">Microdontinae</tp:taxon-name-part></tp:taxon-name>)</article-title><source>Zookeys</source><day>25</day><month>07</month><year>2024</year><volume>1208</volume><fpage>1</fpage><lpage>48</lpage><pub-id pub-id-type="doi">10.3897/zookeys.1208.122829</pub-id></mixed-citation></tp:treatment-meta><tp:nomenclature><label>﻿</label><tp:taxon-name>
            <object-id xmlns:xlink="http://www.w3.org/1999/xlink" content-type="arpha" xlink:type="simple">4DAC136B-C0F0-59CF-8C59-17BAC2DFBFF6</object-id>
            <tp:taxon-name-part taxon-name-part-type="genus" reg="Paramixogaster">Paramixogaster</tp:taxon-name-part>
            <tp:taxon-name-part taxon-name-part-type="species" reg="icariiformis">icariiformis</tp:taxon-name-part>
          </tp:taxon-name><tp:taxon-authority>Pendlebury, 1927</tp:taxon-authority><xref ref-type="fig" rid="F3">Figs 6</xref><xref ref-type="fig" rid="F4">, 8</xref><xref ref-type="fig" rid="F5">, 9</xref><xref ref-type="fig" rid="F22">, 67–72</xref><tp:nomenclature-citation-list><tp:nomenclature-citation><tp:taxon-name>
                <tp:taxon-name-part taxon-name-part-type="genus" reg="Paramixogaster">Paramixogaster</tp:taxon-name-part>
                <tp:taxon-name-part taxon-name-part-type="species" reg="icariiformis">icariiformis</tp:taxon-name-part>
              </tp:taxon-name><comment>Pendlebury, 1927: 38. Holotype ♀: Malaysia, Selangor, Bukit Kuta (lost); <xref ref-type="bibr" rid="B14">Knutson et al. 1975</xref>: 373; <xref ref-type="bibr" rid="B19">Reemer and Ståhls 2013a</xref>: 145.</comment></tp:nomenclature-citation></tp:nomenclature-citation-list></tp:nomenclature><tp:treatment-sec sec-type="Studied type specimens" id="SECID0EGIAI"><title>Studied type specimens.</title><p><bold><italic>Neotype</italic></bold> of <italic><tp:taxon-name><tp:taxon-name-part taxon-name-part-type="genus" reg="Paramixogaster">Paramixogaster</tp:taxon-name-part><tp:taxon-name-part taxon-name-part-type="species" reg="icariiformis">icariiformis</tp:taxon-name-part></tp:taxon-name></italic> Pendlebury (new neotype designation, see notes). Thailand • 1 ♀; Loei, Phu Ruea NP Sa Sawan, <named-content xmlns:xlink="http://www.w3.org/1999/xlink" content-type="dwc:verbatimCoordinates" xlink:type="simple"><named-content content-type="geo-json" specific-use="{&#34;type&#34;:&#34;Point&#34;,&#34;coordinates&#34;:[101.343350,17.512250]}" id="NCID0E6IAI" xlink:type="simple">17°30.735'N, 101°20.601'E</named-content></named-content>, alt. 1352 m asl., 12–10 March 2007; leg. Patikhom Tumtpip; coll. <abbrev xmlns:xlink="http://www.w3.org/1999/xlink" xlink:title="Queen Sirikit Botanical Gardens" id="ABBRID0EEJAI" xlink:type="simple">QSBG</abbrev>. Label 1: “THAILAND Loei, Phu Ruea NP Sa Sawan, // <named-content xmlns:xlink="http://www.w3.org/1999/xlink" content-type="dwc:verbatimCoordinates" xlink:type="simple"><named-content content-type="geo-json" specific-use="{&#34;type&#34;:&#34;Point&#34;,&#34;coordinates&#34;:[101.343350,17.512250]}" id="NCID0ELJAI" xlink:type="simple">17°30.735'N, 101°20.601'E</named-content></named-content>, 1352 m, // Malaise trap, 12–19.iii.2007, Patikhom // Turntip leg. T2309”; label 2: “MR315 // DNA-voucher // Y1076”; label 3 (red): “NEOTYPE // <italic><tp:taxon-name><tp:taxon-name-part taxon-name-part-type="genus" reg="Paramixogaster">Paramixogaster</tp:taxon-name-part></tp:taxon-name></italic> // <italic><tp:taxon-name><tp:taxon-name-part taxon-name-part-type="genus" reg="Paramixogaster"/><tp:taxon-name-part taxon-name-part-type="species" reg="icariiformis">icariiformis</tp:taxon-name-part></tp:taxon-name></italic> Pendlebury, 1927 // Designated by Reemer &amp; // Sankararaman 2024.</p></tp:treatment-sec><tp:treatment-sec sec-type="diagnosis" id="SECID0EBKAI"><title>Diagnosis.</title><p>Only female known. Body length: 11 mm. This is the only known Oriental species of <italic><tp:taxon-name><tp:taxon-name-part taxon-name-part-type="genus" reg="Paramixogaster">Paramixogaster</tp:taxon-name-part></tp:taxon-name></italic> that is entirely black except for tergite 2 red (Figs <xref ref-type="fig" rid="F22">67</xref>, <xref ref-type="fig" rid="F22">68</xref>). Another unique character of this species is the ‘saddle-like’ shape of tergite 2, due to its lateral margins being strongly curved upward posteriorly (Figs <xref ref-type="fig" rid="F5">9</xref>, <xref ref-type="fig" rid="F22">72</xref>).</p></tp:treatment-sec><tp:treatment-sec sec-type="redescription" id="SECID0E5KAI"><title>Redescription</title><p><bold>(based on neotype). Adult female.</bold> Body size: 11 mm.</p><p><bold><italic>Head</italic>.</bold> Face at level of antennae occupying ~ 0.6 of head width in frontal view, with sides quite strongly converging ventrad; brown, more blackish in dorsolateral depressed areas, narrowly pale yellow ventrally close to oral gena; white setulose medially, golden yellow setulose laterally. Gena black; white setulose. Frons with blackish pair of lateral bulges which are short golden yellow setulose, separated by narrow pale brown triangular depression. Vertex swollen; black; short black setulose medially, short yellow setulose laterally and posteriorly. Occiput black; yellow setulose dorsally, white setulose ventrally. Eye bare. Antennal fossa slightly wider than high. Antenna brown; postpedicel ~ 4× as long as scape. Arista slender, yellow, ~ 2× as long as scape.</p><p><bold><italic>Thorax</italic>.</bold> Mesoscutum black; short black setulose, except for narrow fascia of golden yellow setulae along transverse suture of 1/5 of width of mesoscutum, and patch of yellowish setulae of approximately the size of the scutellum anterior to scutellum. Postpronotum brown, bare. Postalar callus yellow, yellow setulose. Scutellum without calcars; black; yellow setulose. Pleura dark brown. Anepisternum and anepimeron white setulose, except for narrow fascia of golden yellow setulae along postero-dorsal margin, which is connected to the fascia of golden yellow setulae along the transverse suture of the mesoscutum. Katepisternum long white setulose dorsally; bare ventrally. Katepimeron with a few long white setulae. Katatergite and anatergite short microtrichose. Metanotum brown. Calypter pale grey. Halter white.</p><p>Wing: infuscate anteriorly from costal vein to vena spuria and anterior 1/3 of cell r<sub>4+5</sub>; microtrichose, except bare in cell br posteriad of vena spuria, all of bm, postero-basal 1/4 of cell r<sub>4+5</sub>, antero-basal 1/4 of dm, most of cup except microtrichose in distal corner, most of alula except microtrichose along margins.</p><p>Legs: pale brown, except hind femur and hind tibia dark brown; white setulose.</p><p><bold><italic>Abdomen</italic>.</bold> Constricted basally, narrowest at basal 1/4 of tergite 2, widest at around 1/2 of tergite 3. Tergite 1 dark brown; white setulose. Tergite 2 with lateral margins strongly curved upward posteriorly; orange-brown with two large, elongate, pale yellow maculae from anterior margin to just more than half of tergite; short golden yellow setulose, more densely so along posterior margin, with black setulae between yellow maculae and bare on these maculae. Tergite 3 black; very short black setulose except for longer whitish setulae sparsely intermixed laterally. Tergite 4 as tergite 3, except narrowly yellow laterally along posterior margin. Tergite 5 black with yellow lateral and posterior margins; black setulose on black parts, yellow setulose on yellow parts. Sternite 1 brown; sparsely yellow and black setulose. Sternite 2 whitish yellow; sparsely yellow and black setulose. Sternites 3–5 blackish; white setulose.</p></tp:treatment-sec><tp:treatment-sec sec-type="notes" id="SECID0ECMAI"><title>Notes.</title><p>The original type of this species is registered to be in the collection of the <named-content xmlns:xlink="http://www.w3.org/1999/xlink" content-type="dwc:institutional_code" xlink:title="Natural History Museum, London" xlink:href="http://grbio.org/institution/natural-history-museum-london" xlink:type="simple">NHMUK</named-content> (<xref ref-type="bibr" rid="B10">Evenhuis and Pape 2022</xref>), but it is not there (N. Wyatt pers. comm. 2022). Probably this type is lost. However, the description by <xref ref-type="bibr" rid="B16">Pendlebury (1927)</xref> agrees very well with the female specimen from Thailand here designated as neotype. According to <xref ref-type="bibr" rid="B16">Pendlebury (1927)</xref>, this is an entirely black species except for the reddish tergite 2. There are not fasciae of yellow or golden setulae on the thorax or abdomen. No other known species of <italic><tp:taxon-name><tp:taxon-name-part taxon-name-part-type="genus" reg="Paramixogaster">Paramixogaster</tp:taxon-name-part></tp:taxon-name></italic> have the same colouration (entirely black with red tergite 2).</p></tp:treatment-sec><tp:treatment-sec sec-type="distribution" id="SECID0E6MAI"><title>Distribution.</title><p>Malaysia and Thailand.</p></tp:treatment-sec><tp:treatment-sec><!--Section generated to contain objects referenced in tp:taxon-treatment.--><fig id="F3" position="float" orientation="portrait"><object-id xmlns:xlink="http://www.w3.org/1999/xlink" content-type="doi" xlink:type="simple">10.3897/zookeys.1208.122829.figures5-6</object-id><object-id xmlns:xlink="http://www.w3.org/1999/xlink" content-type="arpha" xlink:type="simple">8711D9C2-572A-5BC7-BD2B-DF15123D0606</object-id><label>Figures 5, 6.</label><caption><p>Head, dorsolateral: <bold>5</bold> frons more or less even, without lateral bulges (<italic><tp:taxon-name><tp:taxon-name-part taxon-name-part-type="genus" reg="Paramixogaster">Paramixogaster</tp:taxon-name-part><tp:taxon-name-part taxon-name-part-type="species" reg="vespiformis">vespiformis</tp:taxon-name-part></tp:taxon-name></italic> female, Indonesia) <bold>6</bold> frons uneven, with lateral bulges (<italic><tp:taxon-name><tp:taxon-name-part taxon-name-part-type="genus" reg="Paramixogaster">P.</tp:taxon-name-part><tp:taxon-name-part taxon-name-part-type="species" reg="icariiformis">icariiformis</tp:taxon-name-part></tp:taxon-name></italic> female, neotype).</p></caption><graphic xmlns:xlink="http://www.w3.org/1999/xlink" xlink:href="zookeys-1208-001_article-122829__-g003.jpg" position="float" orientation="portrait" xlink:type="simple" id="oo_1101741.jpg"><uri content-type="original_file" xlink:type="simple">https://binary.pensoft.net/fig/1101741</uri></graphic></fig><fig id="F4" position="float" orientation="portrait"><object-id xmlns:xlink="http://www.w3.org/1999/xlink" content-type="doi" xlink:type="simple">10.3897/zookeys.1208.122829.figures7-8</object-id><object-id xmlns:xlink="http://www.w3.org/1999/xlink" content-type="arpha" xlink:type="simple">5657B48E-84E0-582E-8038-76BCB70CEDE9</object-id><label>Figures 7, 8.</label><caption><p>Scutum, dorsolateral: <bold>7</bold> transverse suture without fascia of golden setulae (<italic><tp:taxon-name><tp:taxon-name-part taxon-name-part-type="genus" reg="Paramixogaster">Paramixogaster</tp:taxon-name-part><tp:taxon-name-part taxon-name-part-type="species" reg="halmaherensis">halmaherensis</tp:taxon-name-part></tp:taxon-name></italic> Reemer, sp. nov. male, holotype) <bold>8</bold> transverse suture with fascia of golden setulae (<italic><tp:taxon-name><tp:taxon-name-part taxon-name-part-type="genus" reg="Paramixogaster">P.</tp:taxon-name-part><tp:taxon-name-part taxon-name-part-type="species" reg="icariiformis">icariiformis</tp:taxon-name-part></tp:taxon-name></italic> female, neotype).</p></caption><graphic xmlns:xlink="http://www.w3.org/1999/xlink" xlink:href="zookeys-1208-001_article-122829__-g004.jpg" position="float" orientation="portrait" xlink:type="simple" id="oo_1101742.jpg"><uri content-type="original_file" xlink:type="simple">https://binary.pensoft.net/fig/1101742</uri></graphic></fig><fig id="F5" position="float" orientation="portrait"><object-id xmlns:xlink="http://www.w3.org/1999/xlink" content-type="doi" xlink:type="simple">10.3897/zookeys.1208.122829.figures9-10</object-id><object-id xmlns:xlink="http://www.w3.org/1999/xlink" content-type="arpha" xlink:type="simple">79FDC13B-966A-5DF5-8335-31A7D95AC516</object-id><label>Figures 9, 10.</label><caption><p>Tergite 2, lateral: <bold>9</bold><italic><tp:taxon-name><tp:taxon-name-part taxon-name-part-type="genus" reg="Paramixogaster">Paramixogaster</tp:taxon-name-part><tp:taxon-name-part taxon-name-part-type="species" reg="icariiformis">icariiformis</tp:taxon-name-part></tp:taxon-name></italic> female, neotype <bold>10</bold><italic><tp:taxon-name><tp:taxon-name-part taxon-name-part-type="genus" reg="Paramixogaster">P.</tp:taxon-name-part><tp:taxon-name-part taxon-name-part-type="species" reg="halmaherensis">halmaherensis</tp:taxon-name-part></tp:taxon-name></italic> Reemer, sp. nov. male, holotype.</p></caption><graphic xmlns:xlink="http://www.w3.org/1999/xlink" xlink:href="zookeys-1208-001_article-122829__-g005.jpg" position="float" orientation="portrait" xlink:type="simple" id="oo_1101743.jpg"><uri content-type="original_file" xlink:type="simple">https://binary.pensoft.net/fig/1101743</uri></graphic></fig><fig id="F22" position="float" orientation="portrait"><object-id xmlns:xlink="http://www.w3.org/1999/xlink" content-type="doi" xlink:type="simple">10.3897/zookeys.1208.122829.figures67-72</object-id><object-id xmlns:xlink="http://www.w3.org/1999/xlink" content-type="arpha" xlink:type="simple">C810BB57-7AEE-5788-8587-5EFC81609227</object-id><label>Figures 67–72.</label><caption><p><italic><tp:taxon-name><tp:taxon-name-part taxon-name-part-type="genus" reg="Paramixogaster">Paramixogaster</tp:taxon-name-part><tp:taxon-name-part taxon-name-part-type="species" reg="icariiformis">icariiformis</tp:taxon-name-part></tp:taxon-name></italic> Pendlebury female, neotype: <bold>67</bold> habitus, dorsal <bold>68</bold> habitus, lateral <bold>69</bold> head, frontal <bold>70</bold> head, lateral <bold>71</bold> thorax, dorso-lateral <bold>72</bold> tergite 2, lateral.</p></caption><graphic xmlns:xlink="http://www.w3.org/1999/xlink" xlink:href="zookeys-1208-001_article-122829__-g022.jpg" position="float" orientation="portrait" xlink:type="simple" id="oo_1101760.jpg"><uri content-type="original_file" xlink:type="simple">https://binary.pensoft.net/fig/1101760</uri></graphic></fig></tp:treatment-sec><ref-list><ref id="B14"><mixed-citation xmlns:xlink="http://www.w3.org/1999/xlink" xlink:type="simple"><person-group><name name-style="western"><surname>Knutson</surname><given-names>LV</given-names></name><name name-style="western"><surname>Thompson</surname><given-names>FC</given-names></name><name name-style="western"><surname>Vockeroth</surname><given-names>JR</given-names></name></person-group> (<year>1975</year>) <article-title>Family <tp:taxon-name><tp:taxon-name-part taxon-name-part-type="family">Syrphidae</tp:taxon-name-part></tp:taxon-name>.</article-title><source>In: Delfinado D, Hardy DE (Eds) A catalog of the <tp:taxon-name><tp:taxon-name-part taxon-name-part-type="order">Diptera</tp:taxon-name-part></tp:taxon-name> of the Oriental region</source><volume>2</volume>: <fpage>307</fpage>–<lpage>374</lpage>.</mixed-citation></ref><ref id="B19"><mixed-citation xmlns:xlink="http://www.w3.org/1999/xlink" xlink:type="simple"><person-group><name name-style="western"><surname>Reemer</surname><given-names>M</given-names></name><name name-style="western"><surname>Ståhls</surname><given-names>G</given-names></name></person-group> (<year>2013a</year>) <article-title>Generic revision and species classification of the <tp:taxon-name><tp:taxon-name-part taxon-name-part-type="subfamily">Microdontinae</tp:taxon-name-part></tp:taxon-name> (<tp:taxon-name><tp:taxon-name-part taxon-name-part-type="order">Diptera</tp:taxon-name-part></tp:taxon-name>, <tp:taxon-name><tp:taxon-name-part taxon-name-part-type="family">Syrphidae</tp:taxon-name-part></tp:taxon-name>).</article-title><source>ZooKeys</source><volume>288</volume>: <fpage>1</fpage>–<lpage>213</lpage>. <ext-link xlink:href="10.3897/zookeys.288.4095" ext-link-type="doi" xlink:type="simple">https://doi.org/10.3897/zookeys.288.4095</ext-link></mixed-citation></ref><ref id="B10"><mixed-citation xmlns:xlink="http://www.w3.org/1999/xlink" xlink:type="simple"><person-group><name name-style="western"><surname>Evenhuis</surname><given-names>NL</given-names></name><name name-style="western"><surname>Pape</surname><given-names>T [Eds]</given-names></name></person-group> (<year>2022</year>) Systema Dipterorum, version 3.8. <ext-link xlink:href="http://diptera.org/" ext-link-type="uri" xlink:type="simple">http://diptera.org/</ext-link> [Accessed on 10 July 2022]</mixed-citation></ref><ref id="B16"><mixed-citation xmlns:xlink="http://www.w3.org/1999/xlink" xlink:type="simple"><person-group><name name-style="western"><surname>Pendlebury</surname><given-names>HM</given-names></name></person-group> (<year>1927</year>) <article-title>Notes on mimetic insects from the Malay Peninsula.</article-title><source>Proceedings of the Entomological Society of London</source><volume>1</volume>: <fpage>37</fpage>–<lpage>41</lpage>.</mixed-citation></ref></ref-list></tp:taxon-treatment>
