# Supplementary material for: ﻿Revision of the Oriental species of the hoverfly genus Paramixogaster Brunetti, 1923 (Diptera, Syrphidae, Microdontinae)
Source: Zookeys. 2024 Jul 25;1208:1–48. doi: 10.3897/zookeys.1208.122829 (PMC11294753; doi:10.3897/zookeys.1208.122829)
Supplement: XML Treatment for Paramixogaster indica [file zookeys.1208.122829-treatment9.xml]

<!DOCTYPE tp:taxon-treatment
  PUBLIC "-//TaxonX//DTD Taxonomic Treatment Publishing DTD v0 20100105//EN" "tax-treatment-NSO.dtd">
<tp:taxon-treatment xmlns:tp="http://www.plazi.org/taxpub"><tp:treatment-meta><kwd-group><label>Taxon classification</label><kwd>
              <named-content content-type="kingdom">Animalia</named-content>
            </kwd><kwd>
              <named-content content-type="order">Diptera</named-content>
            </kwd><kwd>
              <named-content content-type="family">Syrphidae</named-content>
            </kwd></kwd-group><mixed-citation publication-type="journal"><person-group><name><surname>Reemer</surname><given-names>Menno</given-names></name><name><surname>Sankararaman</surname><given-names>Hariharakrishnan</given-names></name></person-group><article-title>﻿Revision of the Oriental species of the hoverfly genus <italic><tp:taxon-name><tp:taxon-name-part taxon-name-part-type="genus" reg="Paramixogaster">Paramixogaster</tp:taxon-name-part></tp:taxon-name></italic> Brunetti, 1923 (<tp:taxon-name><tp:taxon-name-part taxon-name-part-type="order">Diptera</tp:taxon-name-part></tp:taxon-name>, <tp:taxon-name><tp:taxon-name-part taxon-name-part-type="family">Syrphidae</tp:taxon-name-part></tp:taxon-name>, <tp:taxon-name><tp:taxon-name-part taxon-name-part-type="subfamily">Microdontinae</tp:taxon-name-part></tp:taxon-name>)</article-title><source>Zookeys</source><day>25</day><month>07</month><year>2024</year><volume>1208</volume><fpage>1</fpage><lpage>48</lpage><pub-id pub-id-type="doi">10.3897/zookeys.1208.122829</pub-id></mixed-citation></tp:treatment-meta><tp:nomenclature><label>﻿</label><tp:taxon-name>
            <object-id xmlns:xlink="http://www.w3.org/1999/xlink" content-type="arpha" xlink:type="simple">AFACC0EC-E77C-5875-84F6-88E125CBD196</object-id>
            <tp:taxon-name-part taxon-name-part-type="genus" reg="Paramixogaster">Paramixogaster</tp:taxon-name-part>
            <tp:taxon-name-part taxon-name-part-type="species" reg="indica">indica</tp:taxon-name-part>
          </tp:taxon-name><tp:taxon-authority>(Doleschall, 1857)</tp:taxon-authority><xref ref-type="fig" rid="F10">Figs 20</xref><xref ref-type="fig" rid="F11">, 22</xref><xref ref-type="fig" rid="F32">, 123–124</xref><xref ref-type="fig" rid="F33">, 125–129</xref><xref ref-type="fig" rid="F34">, 136</xref><tp:nomenclature-citation-list><tp:nomenclature-citation><tp:taxon-name>
                <tp:taxon-name-part taxon-name-part-type="genus" reg="Ceratophya">Ceratophya</tp:taxon-name-part>
                <tp:taxon-name-part taxon-name-part-type="species" reg="indica">indica</tp:taxon-name-part>
              </tp:taxon-name><comment>Doleschall, 1857: 404. Holotype: Indonesia, Ambon (HNHM, lost) [not examined].</comment></tp:nomenclature-citation><tp:nomenclature-citation><tp:taxon-name>
                <tp:taxon-name-part taxon-name-part-type="genus" reg="Microdon">Microdon</tp:taxon-name-part>
                <tp:taxon-name-part taxon-name-part-type="species" reg="indicus">indicus</tp:taxon-name-part>
              </tp:taxon-name><comment>(Doleschall, 1857) – <xref ref-type="bibr" rid="B26">Thompson and Vockeroth 1989</xref>: 438.</comment></tp:nomenclature-citation><tp:nomenclature-citation><tp:taxon-name>
                <tp:taxon-name-part taxon-name-part-type="genus" reg="Paramixogaster">Paramixogaster</tp:taxon-name-part>
                <tp:taxon-name-part taxon-name-part-type="species" reg="indicus">indicus</tp:taxon-name-part>
              </tp:taxon-name><comment>(Doleschall, 1857) – <xref ref-type="bibr" rid="B19">Reemer and Ståhls 2013a</xref>: 145.</comment></tp:nomenclature-citation><tp:nomenclature-citation><tp:taxon-name>
                <tp:taxon-name-part taxon-name-part-type="genus" reg="Paramixogaster">Paramixogaster</tp:taxon-name-part>
                <tp:taxon-name-part taxon-name-part-type="species" reg="wegneri">wegneri</tp:taxon-name-part>
              </tp:taxon-name><comment>Keiser, 1964: 84. Syn. nov. Holotype ♂: Indonesia, Maluku, Ambon (<named-content xmlns:xlink="http://www.w3.org/1999/xlink" content-type="dwc:institutional_code" xlink:title="Naturhistorisches Museum Basel" xlink:href="http://grbio.org/institution/naturhistorishes-museum" xlink:type="simple">NMB</named-content>) [examined]; <xref ref-type="bibr" rid="B14">Knutson et al. 1975</xref>: 374; <xref ref-type="bibr" rid="B26">Thompson and Vockeroth 1989</xref>: 439; <xref ref-type="bibr" rid="B19">Reemer and Ståhls 2013a</xref>: 145.</comment></tp:nomenclature-citation></tp:nomenclature-citation-list></tp:nomenclature><tp:treatment-sec sec-type="Studied type specimens" id="SECID0EJRAI"><title>Studied type specimens.</title><p><bold><italic>Holotype</italic></bold> of <italic><tp:taxon-name><tp:taxon-name-part taxon-name-part-type="genus" reg="Paramixogaster">Paramixogaster</tp:taxon-name-part><tp:taxon-name-part taxon-name-part-type="species" reg="wegneri">wegneri</tp:taxon-name-part></tp:taxon-name></italic> Keiser. Indonesia • 1 ♂; label 1 (red): “TYPUS”; label 2 (pale green): “INDONESIA // AMBON // 6.I.61 // A.M.R. WEGNER”; <named-content xmlns:xlink="http://www.w3.org/1999/xlink" content-type="dwc:institutional_code" xlink:title="Naturhistorisches Museum Basel" xlink:href="http://grbio.org/institution/naturhistorishes-museum" xlink:type="simple">NMB</named-content>.</p><p><bold><italic>Paratype</italic></bold> of of <italic><tp:taxon-name><tp:taxon-name-part taxon-name-part-type="genus" reg="Paramixogaster">Paramixogaster</tp:taxon-name-part><tp:taxon-name-part taxon-name-part-type="species" reg="wegneri">wegneri</tp:taxon-name-part></tp:taxon-name></italic> Keiser. Indonesia • 1 ♀; Ambon; 1 Jan. 1961; A.M.R. Wegner leg.; <named-content xmlns:xlink="http://www.w3.org/1999/xlink" content-type="dwc:institutional_code" xlink:title="Naturhistorisches Museum Basel" xlink:href="http://grbio.org/institution/naturhistorishes-museum" xlink:type="simple">NMB</named-content>.</p><p><bold><italic>Paratypes</italic></bold> of of <italic><tp:taxon-name><tp:taxon-name-part taxon-name-part-type="genus" reg="Paramixogaster">Paramixogaster</tp:taxon-name-part><tp:taxon-name-part taxon-name-part-type="species" reg="wegneri">wegneri</tp:taxon-name-part></tp:taxon-name></italic> Keiser. Indonesia • 5 ♂; Ambon; 5 different collection dates: 29 Oct. 1960, 23 Nov. 1960, 8 Dec. 1960, 12 Dec. 1960, 11 Jan. 1961; A.M.R. Wegner leg.; <named-content xmlns:xlink="http://www.w3.org/1999/xlink" content-type="dwc:institutional_code" xlink:title="Naturhistorisches Museum Basel" xlink:href="http://grbio.org/institution/naturhistorishes-museum" xlink:type="simple">NMB</named-content>.</p></tp:treatment-sec><tp:treatment-sec sec-type="Additional specimens" id="SECID0EPTAI"><title>Additional specimens.</title><p>Indonesia • 2 ♂ 2 ♀; Buru; 7 Dec. 1921; L.J. Toxopeus leg.; <named-content xmlns:xlink="http://www.w3.org/1999/xlink" content-type="dwc:institutional_code" xlink:title="Naturalis Biodiversity Center" xlink:href="http://grbio.org/institution/naturalis-biodiversity-center" xlink:type="simple">RMNH</named-content>; 1 ♀; Buru; 8 Dec. 1921; L.J. Toxopeus leg.; <named-content xmlns:xlink="http://www.w3.org/1999/xlink" content-type="dwc:institutional_code" xlink:title="Naturalis Biodiversity Center" xlink:href="http://grbio.org/institution/naturalis-biodiversity-center" xlink:type="simple">RMNH</named-content> • 1 ♀; Ambon [no further data]; <named-content xmlns:xlink="http://www.w3.org/1999/xlink" content-type="dwc:institutional_code" xlink:title="Natural History Museum, London" xlink:href="http://grbio.org/institution/natural-history-museum-london" xlink:type="simple">NHMUK</named-content> • 1 ♀; West Papua, Fak-Fak; A.E. Pratt leg.; <named-content xmlns:xlink="http://www.w3.org/1999/xlink" content-type="dwc:institutional_code" xlink:title="Natural History Museum, London" xlink:href="http://grbio.org/institution/natural-history-museum-london" xlink:type="simple">NHMUK</named-content> [013933418].</p></tp:treatment-sec><tp:treatment-sec sec-type="diagnosis" id="SECID0EFUAI"><title>Diagnosis.</title><p>Body length: males 7.5–9.5 mm (<italic>n</italic> = 8), females 9–11 mm (<italic>n</italic> = 6). This belongs to the group of species without lateral bulges on the frons. From <italic><tp:taxon-name><tp:taxon-name-part taxon-name-part-type="genus" reg="Paramixogaster">P.</tp:taxon-name-part><tp:taxon-name-part taxon-name-part-type="species" reg="luxor">luxor</tp:taxon-name-part></tp:taxon-name></italic> it differs by the postpedicel being longer than the scape (shorter in <italic><tp:taxon-name><tp:taxon-name-part taxon-name-part-type="genus" reg="Paramixogaster">P.</tp:taxon-name-part><tp:taxon-name-part taxon-name-part-type="species" reg="luxor">luxor</tp:taxon-name-part></tp:taxon-name></italic>). From <italic><tp:taxon-name><tp:taxon-name-part taxon-name-part-type="genus" reg="Paramixogaster">P.</tp:taxon-name-part><tp:taxon-name-part taxon-name-part-type="species" reg="contracta">contracta</tp:taxon-name-part></tp:taxon-name></italic> and <italic><tp:taxon-name><tp:taxon-name-part taxon-name-part-type="genus" reg="Paramixogaster">P.</tp:taxon-name-part><tp:taxon-name-part taxon-name-part-type="species" reg="conveniens">conveniens</tp:taxon-name-part></tp:taxon-name></italic> it differs by the incomplete transverse suture (complete in <italic><tp:taxon-name><tp:taxon-name-part taxon-name-part-type="genus" reg="Paramixogaster">P.</tp:taxon-name-part><tp:taxon-name-part taxon-name-part-type="species" reg="contracta">contracta</tp:taxon-name-part></tp:taxon-name></italic> and <italic><tp:taxon-name><tp:taxon-name-part taxon-name-part-type="genus" reg="Paramixogaster">P.</tp:taxon-name-part><tp:taxon-name-part taxon-name-part-type="species" reg="conveniens">conveniens</tp:taxon-name-part></tp:taxon-name></italic>). From <italic><tp:taxon-name><tp:taxon-name-part taxon-name-part-type="genus" reg="Paramixogaster">P.</tp:taxon-name-part><tp:taxon-name-part taxon-name-part-type="species" reg="sacki">sacki</tp:taxon-name-part></tp:taxon-name></italic> it differs by tergites 3 and 4 being black with yellow posterior margin (yellow with pattern of black vittae in <italic><tp:taxon-name><tp:taxon-name-part taxon-name-part-type="genus" reg="Paramixogaster">P.</tp:taxon-name-part><tp:taxon-name-part taxon-name-part-type="species" reg="sacki">sacki</tp:taxon-name-part></tp:taxon-name></italic>). It differs from <italic><tp:taxon-name><tp:taxon-name-part taxon-name-part-type="genus" reg="Paramixogaster">P.</tp:taxon-name-part><tp:taxon-name-part taxon-name-part-type="species" reg="jubata">jubata</tp:taxon-name-part></tp:taxon-name></italic> Reemer, sp. nov. by the shorter tergite 2, of which the posterior margin is wider than the median length (longer in <italic><tp:taxon-name><tp:taxon-name-part taxon-name-part-type="genus" reg="Paramixogaster">P.</tp:taxon-name-part><tp:taxon-name-part taxon-name-part-type="species" reg="jubata">jubata</tp:taxon-name-part></tp:taxon-name></italic> Reemer, sp. nov.), the dark anterior margin of the scutellum (entirely yellow in <italic><tp:taxon-name><tp:taxon-name-part taxon-name-part-type="genus" reg="Paramixogaster">P.</tp:taxon-name-part><tp:taxon-name-part taxon-name-part-type="species" reg="jubata">jubata</tp:taxon-name-part></tp:taxon-name></italic> Reemer, sp. nov.) and the shorter setulae on the vertex.</p><p><italic><tp:taxon-name><tp:taxon-name-part taxon-name-part-type="genus" reg="Paramixogaster">Paramixogaster</tp:taxon-name-part><tp:taxon-name-part taxon-name-part-type="species" reg="indica">indica</tp:taxon-name-part></tp:taxon-name></italic> is most similar to <italic><tp:taxon-name><tp:taxon-name-part taxon-name-part-type="genus" reg="Paramixogaster">P.</tp:taxon-name-part><tp:taxon-name-part taxon-name-part-type="species" reg="vespiformis">vespiformis</tp:taxon-name-part></tp:taxon-name></italic>, from which it differs by the continuous yellow vitta between postpronotum and posterior callus (interrupted in <italic><tp:taxon-name><tp:taxon-name-part taxon-name-part-type="genus" reg="Paramixogaster">P.</tp:taxon-name-part><tp:taxon-name-part taxon-name-part-type="species" reg="vespiformis">vespiformis</tp:taxon-name-part></tp:taxon-name></italic>), and the longer postpedicel in the male, which is 4.4–5.6× as long as the scape (3.3–3.7× as long in <italic><tp:taxon-name><tp:taxon-name-part taxon-name-part-type="genus" reg="Paramixogaster">P.</tp:taxon-name-part><tp:taxon-name-part taxon-name-part-type="species" reg="vespiformis">vespiformis</tp:taxon-name-part></tp:taxon-name></italic>). Male: postpedicel 4.4–5.6× as long as scape (<italic>n</italic> = 6). Female: postpedicel 2.4–2.9× as long as scape (<italic>n</italic> = 5). The degree of infuscation of wing apex is very variable. Male genitalia as in Fig. <xref ref-type="fig" rid="F34">136</xref>.</p></tp:treatment-sec><tp:treatment-sec sec-type="notes" id="SECID0E5ZAI"><title>Notes.</title><p>No type specimen of <italic><tp:taxon-name><tp:taxon-name-part taxon-name-part-type="genus" reg="Ceratophya">Ceratophya</tp:taxon-name-part><tp:taxon-name-part taxon-name-part-type="species" reg="indica">indica</tp:taxon-name-part></tp:taxon-name></italic> Doleschall is known. However, the description and illustration of this species from Ambon by <xref ref-type="bibr" rid="B9">Doleschall (1857)</xref> correspond well to the studied type specimens of <italic><tp:taxon-name><tp:taxon-name-part taxon-name-part-type="genus" reg="Paramixogaster">Paramixogaster</tp:taxon-name-part><tp:taxon-name-part taxon-name-part-type="species" reg="wegneri">wegneri</tp:taxon-name-part></tp:taxon-name></italic> by <xref ref-type="bibr" rid="B13">Keiser (1964)</xref>, which was also described from Ambon. <xref ref-type="bibr" rid="B13">Keiser (1964)</xref> does not mention <italic><tp:taxon-name><tp:taxon-name-part taxon-name-part-type="genus" reg="Paramixogaster">P.</tp:taxon-name-part><tp:taxon-name-part taxon-name-part-type="species" reg="indica">indica</tp:taxon-name-part></tp:taxon-name></italic>, so probably he was unaware of it. Based on the descriptions and illustrations, these taxa share the following characters: postpedicel 4–6× longer than scape, face, and vertex partly yellow, mesoscutum black, wing with infuscate apex, tergite 2 narrowest at base and with two apically diverging yellow vittae, tergites 3 and 4 black with yellow hind margins. Based on these similarities and the shared type locality (Ambon), <italic><tp:taxon-name><tp:taxon-name-part taxon-name-part-type="genus" reg="Paramixogaster">P.</tp:taxon-name-part><tp:taxon-name-part taxon-name-part-type="species" reg="wegneri">wegneri</tp:taxon-name-part></tp:taxon-name></italic> Keiser syn. nov. is here considered to be a junior synonym of <italic><tp:taxon-name><tp:taxon-name-part taxon-name-part-type="genus" reg="Ceratophya">Ceratophya</tp:taxon-name-part><tp:taxon-name-part taxon-name-part-type="species" reg="indica">indica</tp:taxon-name-part></tp:taxon-name></italic> Doleschall.</p><p>This species is very closely related to <italic><tp:taxon-name><tp:taxon-name-part taxon-name-part-type="genus" reg="Paramixogaster">P.</tp:taxon-name-part><tp:taxon-name-part taxon-name-part-type="species" reg="vespiformis">vespiformis</tp:taxon-name-part></tp:taxon-name></italic> (de Meijere). The differences between these taxa are small but consistent.</p></tp:treatment-sec><tp:treatment-sec sec-type="distribution" id="SECID0EU3AI"><title>Distribution.</title><p>Known from eastern parts of Indonesia, east of the Wallace Line: the Maluku islands of Ambon and Buru, and West Papua. Specimens were collected between October and January.</p></tp:treatment-sec><tp:treatment-sec><!--Section generated to contain objects referenced in tp:taxon-treatment.--><fig id="F10" position="float" orientation="portrait"><object-id xmlns:xlink="http://www.w3.org/1999/xlink" content-type="doi" xlink:type="simple">10.3897/zookeys.1208.122829.figures19-20</object-id><object-id xmlns:xlink="http://www.w3.org/1999/xlink" content-type="arpha" xlink:type="simple">3683F6EB-2C13-5E53-BC2E-5D1289F7D4CF</object-id><label>Figures 19, 20.</label><caption><p>Tergites 3 and 4 dorsal: <bold>19</bold><italic><tp:taxon-name><tp:taxon-name-part taxon-name-part-type="genus" reg="Paramixogaster">Paramixogaster</tp:taxon-name-part><tp:taxon-name-part taxon-name-part-type="species" reg="sacki">sacki</tp:taxon-name-part></tp:taxon-name></italic> male, Taiwan <bold>20</bold><italic><tp:taxon-name><tp:taxon-name-part taxon-name-part-type="genus" reg="Paramixogaster">P.</tp:taxon-name-part><tp:taxon-name-part taxon-name-part-type="species" reg="indica">indica</tp:taxon-name-part></tp:taxon-name></italic> male, Ambon.</p></caption><graphic xmlns:xlink="http://www.w3.org/1999/xlink" xlink:href="zookeys-1208-001_article-122829__-g010.jpg" position="float" orientation="portrait" xlink:type="simple" id="oo_1101748.jpg"><uri content-type="original_file" xlink:type="simple">https://binary.pensoft.net/fig/1101748</uri></graphic></fig><fig id="F11" position="float" orientation="portrait"><object-id xmlns:xlink="http://www.w3.org/1999/xlink" content-type="doi" xlink:type="simple">10.3897/zookeys.1208.122829.figures21-22</object-id><object-id xmlns:xlink="http://www.w3.org/1999/xlink" content-type="arpha" xlink:type="simple">3AD9DBBB-FA5C-5EA4-A365-18F4FB9711B0</object-id><label>Figures 21, 22.</label><caption><p>Mesoscutum dorsal: <bold>21</bold> largely yellow with two four black maculae (<italic><tp:taxon-name><tp:taxon-name-part taxon-name-part-type="genus" reg="Paramixogaster">Paramixogaster</tp:taxon-name-part><tp:taxon-name-part taxon-name-part-type="species" reg="sacki">sacki</tp:taxon-name-part></tp:taxon-name></italic> male, Taiwan) <bold>22</bold> largely black with yellow margins (<italic><tp:taxon-name><tp:taxon-name-part taxon-name-part-type="genus" reg="Paramixogaster">P.</tp:taxon-name-part><tp:taxon-name-part taxon-name-part-type="species" reg="indica">indica</tp:taxon-name-part></tp:taxon-name></italic> male, Ambon).</p></caption><graphic xmlns:xlink="http://www.w3.org/1999/xlink" xlink:href="zookeys-1208-001_article-122829__-g011.jpg" position="float" orientation="portrait" xlink:type="simple" id="oo_1101749.jpg"><uri content-type="original_file" xlink:type="simple">https://binary.pensoft.net/fig/1101749</uri></graphic></fig><fig id="F32" position="float" orientation="portrait"><object-id xmlns:xlink="http://www.w3.org/1999/xlink" content-type="doi" xlink:type="simple">10.3897/zookeys.1208.122829.figures123-124</object-id><object-id xmlns:xlink="http://www.w3.org/1999/xlink" content-type="arpha" xlink:type="simple">61290D57-E718-59D8-9CB6-252E646E88D6</object-id><label>Figures 123, 124.</label><caption><p><italic><tp:taxon-name><tp:taxon-name-part taxon-name-part-type="genus" reg="Paramixogaster">Paramixogaster</tp:taxon-name-part><tp:taxon-name-part taxon-name-part-type="species" reg="wegneri">wegneri</tp:taxon-name-part></tp:taxon-name></italic> Keiser male, holotype: <bold>123</bold> habitus, dorsal <bold>124</bold> head, frontal.</p></caption><graphic xmlns:xlink="http://www.w3.org/1999/xlink" xlink:href="zookeys-1208-001_article-122829__-g032.jpg" position="float" orientation="portrait" xlink:type="simple" id="oo_1101770.jpg"><uri content-type="original_file" xlink:type="simple">https://binary.pensoft.net/fig/1101770</uri></graphic></fig><fig id="F33" position="float" orientation="portrait"><object-id xmlns:xlink="http://www.w3.org/1999/xlink" content-type="doi" xlink:type="simple">10.3897/zookeys.1208.122829.figures125-129</object-id><object-id xmlns:xlink="http://www.w3.org/1999/xlink" content-type="arpha" xlink:type="simple">A8444783-2A89-5290-8FE5-122F128E73F9</object-id><label>Figures 125–129.</label><caption><p><italic><tp:taxon-name><tp:taxon-name-part taxon-name-part-type="genus" reg="Paramixogaster">Paramixogaster</tp:taxon-name-part><tp:taxon-name-part taxon-name-part-type="species" reg="wegneri">wegneri</tp:taxon-name-part></tp:taxon-name></italic> Keiser, paratypes: <bold>125</bold> head, dorsal, male <bold>126</bold> head, dorsal, female <bold>127</bold> habitus, dorsal, female <bold>128</bold> habitus, lateral, male <bold>129</bold> habitus, lateral, female.</p></caption><graphic xmlns:xlink="http://www.w3.org/1999/xlink" xlink:href="zookeys-1208-001_article-122829__-g033.jpg" position="float" orientation="portrait" xlink:type="simple" id="oo_1101771.jpg"><uri content-type="original_file" xlink:type="simple">https://binary.pensoft.net/fig/1101771</uri></graphic></fig><fig id="F34" position="float" orientation="portrait"><object-id xmlns:xlink="http://www.w3.org/1999/xlink" content-type="doi" xlink:type="simple">10.3897/zookeys.1208.122829.figures130-137</object-id><object-id xmlns:xlink="http://www.w3.org/1999/xlink" content-type="arpha" xlink:type="simple">CE5DE9AB-0843-5A1B-BD26-34581280A23F</object-id><label>Figures 130–137.</label><caption><p>Male genitalia of <italic><tp:taxon-name><tp:taxon-name-part taxon-name-part-type="genus" reg="Paramixogaster">Paramixogaster</tp:taxon-name-part></tp:taxon-name></italic> species: <bold>130</bold><italic><tp:taxon-name><tp:taxon-name-part taxon-name-part-type="genus" reg="Paramixogaster">P.</tp:taxon-name-part><tp:taxon-name-part taxon-name-part-type="species" reg="contracta">contracta</tp:taxon-name-part></tp:taxon-name></italic> (paratype <italic><tp:taxon-name><tp:taxon-name-part taxon-name-part-type="genus" reg="Microdon">Microdon</tp:taxon-name-part><tp:taxon-name-part taxon-name-part-type="species" reg="subpetiolatus">subpetiolatus</tp:taxon-name-part></tp:taxon-name></italic> Thompson) <bold>131</bold><italic><tp:taxon-name><tp:taxon-name-part taxon-name-part-type="genus" reg="Paramixogaster">P.</tp:taxon-name-part><tp:taxon-name-part taxon-name-part-type="species" reg="halmaherensis">halmaherensis</tp:taxon-name-part></tp:taxon-name></italic> Reemer, sp. nov. holotype <bold>132</bold><italic><tp:taxon-name><tp:taxon-name-part taxon-name-part-type="genus" reg="Paramixogaster">P.</tp:taxon-name-part><tp:taxon-name-part taxon-name-part-type="species" reg="luxor">luxor</tp:taxon-name-part></tp:taxon-name></italic> holotype <bold>133</bold><italic><tp:taxon-name><tp:taxon-name-part taxon-name-part-type="genus" reg="Paramixogaster">P.</tp:taxon-name-part><tp:taxon-name-part taxon-name-part-type="species" reg="sacki">sacki</tp:taxon-name-part></tp:taxon-name></italic> Taiwan, <named-content xmlns:xlink="http://www.w3.org/1999/xlink" content-type="dwc:institutional_code" xlink:title="Naturalis Biodiversity Center" xlink:href="http://grbio.org/institution/naturalis-biodiversity-center" xlink:type="simple">RMNH</named-content><bold>134</bold><italic><tp:taxon-name><tp:taxon-name-part taxon-name-part-type="genus" reg="Paramixogaster">P.</tp:taxon-name-part><tp:taxon-name-part taxon-name-part-type="species" reg="sulawesiana">sulawesiana</tp:taxon-name-part></tp:taxon-name></italic> Reemer, sp. nov. holotype <bold>135</bold><italic><tp:taxon-name><tp:taxon-name-part taxon-name-part-type="genus" reg="Paramixogaster">P.</tp:taxon-name-part><tp:taxon-name-part taxon-name-part-type="species" reg="jubata">jubata</tp:taxon-name-part></tp:taxon-name></italic> Reemer, sp. nov. paratype Vietnam <bold>136</bold><italic><tp:taxon-name><tp:taxon-name-part taxon-name-part-type="genus" reg="Paramixogaster">P.</tp:taxon-name-part><tp:taxon-name-part taxon-name-part-type="species" reg="indica">indica</tp:taxon-name-part></tp:taxon-name></italic> (paratype <italic><tp:taxon-name><tp:taxon-name-part taxon-name-part-type="genus" reg="Paramixogaster">P.</tp:taxon-name-part><tp:taxon-name-part taxon-name-part-type="species" reg="wegneri">wegneri</tp:taxon-name-part></tp:taxon-name></italic> Keiser syn. nov.) <bold>137</bold><italic><tp:taxon-name><tp:taxon-name-part taxon-name-part-type="genus" reg="Paramixogaster">P.</tp:taxon-name-part><tp:taxon-name-part taxon-name-part-type="species" reg="vespiformis">vespiformis</tp:taxon-name-part></tp:taxon-name></italic> Sumatra, <named-content xmlns:xlink="http://www.w3.org/1999/xlink" content-type="dwc:institutional_code" xlink:title="Naturalis Biodiversity Center" xlink:href="http://grbio.org/institution/naturalis-biodiversity-center" xlink:type="simple">RMNH</named-content>.</p></caption><graphic xmlns:xlink="http://www.w3.org/1999/xlink" xlink:href="zookeys-1208-001_article-122829__-g034.jpg" position="float" orientation="portrait" xlink:type="simple" id="oo_1101772.jpg"><uri content-type="original_file" xlink:type="simple">https://binary.pensoft.net/fig/1101772</uri></graphic></fig></tp:treatment-sec><ref-list><ref id="B26"><mixed-citation xmlns:xlink="http://www.w3.org/1999/xlink" xlink:type="simple"><person-group><name name-style="western"><surname>Thompson</surname><given-names>FC</given-names></name><name name-style="western"><surname>Vockeroth</surname><given-names>JR</given-names></name></person-group> (<year>1989</year>) <article-title>Family <tp:taxon-name><tp:taxon-name-part taxon-name-part-type="family">Syrphidae</tp:taxon-name-part></tp:taxon-name>.</article-title> In: <person-group><name name-style="western"><surname>Evenhuis</surname><given-names>NL</given-names></name></person-group> (<role>Ed.</role>) <issue-title>Catalog of the Diptera of the Australasian and Oceanian Regions.</issue-title><source>Bishop Museum Press, Honolulu &amp; E.J. Brill, Leiden</source>, <fpage>437</fpage>–<lpage>458</lpage>.</mixed-citation></ref><ref id="B19"><mixed-citation xmlns:xlink="http://www.w3.org/1999/xlink" xlink:type="simple"><person-group><name name-style="western"><surname>Reemer</surname><given-names>M</given-names></name><name name-style="western"><surname>Ståhls</surname><given-names>G</given-names></name></person-group> (<year>2013a</year>) <article-title>Generic revision and species classification of the <tp:taxon-name><tp:taxon-name-part taxon-name-part-type="subfamily">Microdontinae</tp:taxon-name-part></tp:taxon-name> (<tp:taxon-name><tp:taxon-name-part taxon-name-part-type="order">Diptera</tp:taxon-name-part></tp:taxon-name>, <tp:taxon-name><tp:taxon-name-part taxon-name-part-type="family">Syrphidae</tp:taxon-name-part></tp:taxon-name>).</article-title><source>ZooKeys</source><volume>288</volume>: <fpage>1</fpage>–<lpage>213</lpage>. <ext-link xlink:href="10.3897/zookeys.288.4095" ext-link-type="doi" xlink:type="simple">https://doi.org/10.3897/zookeys.288.4095</ext-link></mixed-citation></ref><ref id="B14"><mixed-citation xmlns:xlink="http://www.w3.org/1999/xlink" xlink:type="simple"><person-group><name name-style="western"><surname>Knutson</surname><given-names>LV</given-names></name><name name-style="western"><surname>Thompson</surname><given-names>FC</given-names></name><name name-style="western"><surname>Vockeroth</surname><given-names>JR</given-names></name></person-group> (<year>1975</year>) <article-title>Family <tp:taxon-name><tp:taxon-name-part taxon-name-part-type="family">Syrphidae</tp:taxon-name-part></tp:taxon-name>.</article-title><source>In: Delfinado D, Hardy DE (Eds) A catalog of the <tp:taxon-name><tp:taxon-name-part taxon-name-part-type="order">Diptera</tp:taxon-name-part></tp:taxon-name> of the Oriental region</source><volume>2</volume>: <fpage>307</fpage>–<lpage>374</lpage>.</mixed-citation></ref><ref id="B9"><mixed-citation xmlns:xlink="http://www.w3.org/1999/xlink" xlink:type="simple"><person-group><name name-style="western"><surname>Doleschall</surname><given-names>CL</given-names></name></person-group> (<year>1857</year>) <article-title>Tweede bijdrage tot de kennis der dipterologische fauna van Nederlandsch Indië.</article-title><source>Natuurkundig tijdschrift voor Nederlandsch Indië</source><volume>14</volume>: <fpage>377</fpage>–<lpage>418</lpage>.</mixed-citation></ref><ref id="B13"><mixed-citation xmlns:xlink="http://www.w3.org/1999/xlink" xlink:type="simple"><person-group><name name-style="western"><surname>Keiser</surname><given-names>F</given-names></name></person-group> (<year>1964</year>) <article-title><italic><tp:taxon-name><tp:taxon-name-part taxon-name-part-type="genus">Paramixogaster</tp:taxon-name-part><tp:taxon-name-part taxon-name-part-type="species">wegneri</tp:taxon-name-part></tp:taxon-name></italic>, ein neuer Syrphide von der Insel Ambon, Indonesia (Dipt.).</article-title><source>Mitteilungen der Schweizerische Entomologische Gesellschaft</source><volume>37</volume>: <fpage>83</fpage>–<lpage>87</lpage>.</mixed-citation></ref></ref-list></tp:taxon-treatment>
