# Supplementary material for: ﻿Revision of the Oriental species of the hoverfly genus Paramixogaster Brunetti, 1923 (Diptera, Syrphidae, Microdontinae)
Source: Zookeys. 2024 Jul 25;1208:1–48. doi: 10.3897/zookeys.1208.122829 (PMC11294753; doi:10.3897/zookeys.1208.122829)
Supplement: XML Treatment for Paramixogaster luxor [file zookeys.1208.122829-treatment12.xml]

<!DOCTYPE tp:taxon-treatment
  PUBLIC "-//TaxonX//DTD Taxonomic Treatment Publishing DTD v0 20100105//EN" "tax-treatment-NSO.dtd">
<tp:taxon-treatment xmlns:tp="http://www.plazi.org/taxpub"><tp:treatment-meta><kwd-group><label>Taxon classification</label><kwd>
              <named-content content-type="kingdom">Animalia</named-content>
            </kwd><kwd>
              <named-content content-type="order">Diptera</named-content>
            </kwd><kwd>
              <named-content content-type="family">Syrphidae</named-content>
            </kwd></kwd-group><mixed-citation publication-type="journal"><person-group><name><surname>Reemer</surname><given-names>Menno</given-names></name><name><surname>Sankararaman</surname><given-names>Hariharakrishnan</given-names></name></person-group><article-title>﻿Revision of the Oriental species of the hoverfly genus <italic><tp:taxon-name><tp:taxon-name-part taxon-name-part-type="genus" reg="Paramixogaster">Paramixogaster</tp:taxon-name-part></tp:taxon-name></italic> Brunetti, 1923 (<tp:taxon-name><tp:taxon-name-part taxon-name-part-type="order">Diptera</tp:taxon-name-part></tp:taxon-name>, <tp:taxon-name><tp:taxon-name-part taxon-name-part-type="family">Syrphidae</tp:taxon-name-part></tp:taxon-name>, <tp:taxon-name><tp:taxon-name-part taxon-name-part-type="subfamily">Microdontinae</tp:taxon-name-part></tp:taxon-name>)</article-title><source>Zookeys</source><day>25</day><month>07</month><year>2024</year><volume>1208</volume><fpage>1</fpage><lpage>48</lpage><pub-id pub-id-type="doi">10.3897/zookeys.1208.122829</pub-id></mixed-citation></tp:treatment-meta><tp:nomenclature><label>﻿</label><tp:taxon-name>
            <object-id xmlns:xlink="http://www.w3.org/1999/xlink" content-type="arpha" xlink:type="simple">9DF9BBDF-6D2F-51A2-B3A6-2E12B17CB93F</object-id>
            <tp:taxon-name-part taxon-name-part-type="genus" reg="Paramixogaster">Paramixogaster</tp:taxon-name-part>
            <tp:taxon-name-part taxon-name-part-type="species" reg="luxor">luxor</tp:taxon-name-part>
          </tp:taxon-name><tp:taxon-authority>(Curran, 1931)</tp:taxon-authority><xref ref-type="fig" rid="F7">Figs 13</xref><xref ref-type="fig" rid="F25">, 88–90</xref><xref ref-type="fig" rid="F26">, 91–94</xref><xref ref-type="fig" rid="F34">, 132</xref><tp:nomenclature-citation-list><tp:nomenclature-citation><tp:taxon-name>
                <tp:taxon-name-part taxon-name-part-type="genus" reg="Microdon">Microdon</tp:taxon-name-part>
                <tp:taxon-name-part taxon-name-part-type="species" reg="luxor">luxor</tp:taxon-name-part>
              </tp:taxon-name><comment>Curran, 1931: 306. Holotype ♂: Malaysia (<named-content xmlns:xlink="http://www.w3.org/1999/xlink" content-type="dwc:institutional_code" xlink:title="Natural History Museum, London" xlink:href="http://grbio.org/institution/natural-history-museum-london" xlink:type="simple">NHMUK</named-content>) [examined]; <xref ref-type="bibr" rid="B14">Knutson et al. 1975</xref>: 371.</comment></tp:nomenclature-citation><tp:nomenclature-citation><tp:taxon-name>
                <tp:taxon-name-part taxon-name-part-type="genus" reg="Paramixogaster">Paramixogaster</tp:taxon-name-part>
                <tp:taxon-name-part taxon-name-part-type="species" reg="luxor">luxor</tp:taxon-name-part>
              </tp:taxon-name><comment>(Curran, 1931) – <xref ref-type="bibr" rid="B19">Reemer and Ståhls 2013a</xref>: 145.</comment></tp:nomenclature-citation></tp:nomenclature-citation-list></tp:nomenclature><tp:treatment-sec sec-type="Studied type specimens" id="SECID0EASBI"><title>Studied type specimens.</title><p><bold><italic>Holotype</italic></bold> of <italic><tp:taxon-name><tp:taxon-name-part taxon-name-part-type="genus" reg="Microdon">Microdon</tp:taxon-name-part><tp:taxon-name-part taxon-name-part-type="species" reg="luxor">luxor</tp:taxon-name-part></tp:taxon-name></italic> Curran. Malaysia • 1 ♂; Selangor, Bukit Kutu; 20 Apr. 1926; H.M. Pendlebury leg.; <named-content xmlns:xlink="http://www.w3.org/1999/xlink" content-type="dwc:institutional_code" xlink:title="Natural History Museum, London" xlink:href="http://grbio.org/institution/natural-history-museum-london" xlink:type="simple">NHMUK</named-content>. Label 1 (small, round, red-bordered): “Holo- / type”; label 2 (red): “<tp:taxon-name><tp:taxon-name-part taxon-name-part-type="genus" reg="Microdon">Microdon</tp:taxon-name-part></tp:taxon-name> / Type / <tp:taxon-name><tp:taxon-name-part taxon-name-part-type="genus" reg="Microdon"/><tp:taxon-name-part taxon-name-part-type="species" reg="luxor">luxor</tp:taxon-name-part></tp:taxon-name> [male sign] / Curran / No.”; label 3: “Malay Penin: / Selangor, / Bukit Kutu / 3500 ft. / April 20<sup>th</sup> 1926. / H.M. Pendlebury.”; label 4: “Pres. by / Fed. Malay States / Museum / B.M. 1934-74.”.</p></tp:treatment-sec><tp:treatment-sec sec-type="Additional specimens" id="SECID0ELTBI"><title>Additional specimens.</title><p>Malaysia (identification uncertain, see notes) • 1 ♀; SE Sabah, nr. Danum Valley Field C; Malaise trap 7; alt. 150 m.; 20–22 Nov. 1997; C. van Achterberg leg; <named-content xmlns:xlink="http://www.w3.org/1999/xlink" content-type="dwc:institutional_code" xlink:title="Naturalis Biodiversity Center" xlink:href="http://grbio.org/institution/naturalis-biodiversity-center" xlink:type="simple">RMNH</named-content> (M. Reemer specimen code MR.</p><p>Thailand • 1 ♀; Songkhla, Nam Tok Ton Pliu; 17 Feb. 2005; Yanega, D. leg.; <named-content xmlns:xlink="http://www.w3.org/1999/xlink" content-type="dwc:institutional_code" xlink:title="University of California, Dep. of Entomology" xlink:href="http://grbio.org/institution/university-california-riverside" xlink:type="simple">UCRC</named-content>.</p></tp:treatment-sec><tp:treatment-sec sec-type="diagnosis" id="SECID0E2TBI"><title>Diagnosis.</title><p>This is the only known Oriental species of <italic><tp:taxon-name><tp:taxon-name-part taxon-name-part-type="genus" reg="Paramixogaster">Paramixogaster</tp:taxon-name-part></tp:taxon-name></italic> in which the scutellum has a pair of apical calcars, and also the only one in which the postpedicel is shorter than the scape. Male genitalia as in Fig. <xref ref-type="fig" rid="F34">132</xref>.</p></tp:treatment-sec><tp:treatment-sec sec-type="redescription" id="SECID0EMUBI"><title>Redescription</title><p><bold>(based on holotype). Adult male</bold> Body length: 7 mm.</p><p><bold><italic>Head</italic>.</bold> Face occupying ~ 1/4 of head width in frontal view, with sides slightly converging ventrad; black, entirely yellow setulose. Gena narrow, black, yellow setulose. Oral margin laterally slightly produced. Frons and vertex black, yellow setulose. Ocellar triangle not elevated. Occiput black, yellow setulose. Eye bare. Antennal fossa approximately as high as wide. Antenna blackish, except scape brown on basal 4/5; antennal ratio approximately as 4:1:3. Arista slender, slightly more than half the length of postpedicel.</p><p><bold><italic>Thorax</italic>.</bold> Mesoscutum black; short black setulose, except yellow setulose along posterior margin [probably also along transverse suture and possibly along anterior margin, but not visible in type specimen because of grease]. Postpronotum brown, bare. Postalar callus yellowish brown, yellow setulose. Scutellum black; black setulose; with two small apical calcars. Pleurae dark brown. Anepisternum without sulcus; entirely yellow setulose. Anepimeron entirely long yellow setulose. Katepisternum long yellow setulose dorsally; bare ventrally. Katatergite and anatergite short microtrichose. Calypter and halter yellow.</p><p>Wing: hyaline; microtrichose, except bare on cell bc, basal 1/3 of cell c, basally on cell r<sub>1</sub> along vein Rs, entirely on cell br (only with microtrichia along vena spuria), on basal 2/3 of cell bm, antero-basal 1/3 of cell cup.</p><p>Legs: [Front legs missing in holotype]. Mid leg with femur dark brown on basal 2/3, yellow on apical 1/3; tibia and tarsus yellow; dark setulose on dark parts, yellow setulose on yellow parts. Hind leg with femur dark brown, tibia yellow on basal 2/5 and dark brown on apical 3/5, tarsus yellow; entirely yellow setulose. Coxae and trochanters dark brown; yellow setulose.</p><p><bold><italic>Abdomen</italic>.</bold> Constricted, with narrowest point at anterior margin of tergite 2, widest point at posterior margin of tergite 3. Tergite 1 black; yellow setulose. Tergite 2 black with two large, yellow maculae on anterior 3/4; black setulose, except yellow setulose postero-laterally. Tergites 3 and 4 black [colour of setulae hard to assess in type specimen because of grease, but there seems to be oblique vittae of yellow setulae and a yellow setulose fascia along the posterior margin of tergite 4]. Sternite 1 black; bare. Sternite 2 yellow; yellow setulose. Sternites 3 and 4 black; black setulose. Genitalia as in Fig. <xref ref-type="fig" rid="F34">132</xref>.</p></tp:treatment-sec><tp:treatment-sec sec-type="notes" id="SECID0ESVBI"><title>Notes.</title><p>The studied female from Sabah (Malaysia) possibly belongs to a different species. Usually in <tp:taxon-name><tp:taxon-name-part taxon-name-part-type="subfamily">Microdontinae</tp:taxon-name-part></tp:taxon-name>, females are wider in body dimensions than males. In this specimen the face and tergite 2 are narrower than in the male holotype. This may indicate that it belongs to a different species. This matter is here left unresolved, because so few specimens are available.</p></tp:treatment-sec><tp:treatment-sec sec-type="distribution" id="SECID0E4VBI"><title>Distribution.</title><p>Known from Peninsular Malaysia and possibly Sabah.</p></tp:treatment-sec><tp:treatment-sec><!--Section generated to contain objects referenced in tp:taxon-treatment.--><fig id="F7" position="float" orientation="portrait"><object-id xmlns:xlink="http://www.w3.org/1999/xlink" content-type="doi" xlink:type="simple">10.3897/zookeys.1208.122829.figures13-14</object-id><object-id xmlns:xlink="http://www.w3.org/1999/xlink" content-type="arpha" xlink:type="simple">9316E717-3D86-537E-9544-361B9E73221B</object-id><label>Figures 13, 14.</label><caption><p>Ratio of antennal segments: <bold>13</bold> postpedicel shorter than scape (<tp:taxon-name><tp:taxon-name-part taxon-name-part-type="genus" reg="Paramixogaster">Paramixogaster</tp:taxon-name-part><tp:taxon-name-part taxon-name-part-type="uncertainty-rank">cf.</tp:taxon-name-part><tp:taxon-name-part taxon-name-part-type="species" reg="luxor">luxor</tp:taxon-name-part></tp:taxon-name> female, Sabah) <bold>14</bold> postpedicel longer than scape (<italic><tp:taxon-name><tp:taxon-name-part taxon-name-part-type="genus" reg="Paramixogaster">P.</tp:taxon-name-part><tp:taxon-name-part taxon-name-part-type="species" reg="vespiformis">vespiformis</tp:taxon-name-part></tp:taxon-name></italic> male, Sumatra).</p></caption><graphic xmlns:xlink="http://www.w3.org/1999/xlink" xlink:href="zookeys-1208-001_article-122829__-g007.jpg" position="float" orientation="portrait" xlink:type="simple" id="oo_1101745.jpg"><uri content-type="original_file" xlink:type="simple">https://binary.pensoft.net/fig/1101745</uri></graphic></fig><fig id="F25" position="float" orientation="portrait"><object-id xmlns:xlink="http://www.w3.org/1999/xlink" content-type="doi" xlink:type="simple">10.3897/zookeys.1208.122829.figures88-90</object-id><object-id xmlns:xlink="http://www.w3.org/1999/xlink" content-type="arpha" xlink:type="simple">F3C77DDC-76F4-5946-BC15-7BE9FB7FFDBA</object-id><label>Figures 88–90.</label><caption><p><italic><tp:taxon-name><tp:taxon-name-part taxon-name-part-type="genus" reg="Microdon">Microdon</tp:taxon-name-part><tp:taxon-name-part taxon-name-part-type="species" reg="luxor">luxor</tp:taxon-name-part></tp:taxon-name></italic> Curran male, holotype: <bold>88</bold> habitus, dorsal <bold>89</bold> habitus, lateral <bold>90</bold> head, frontal.</p></caption><graphic xmlns:xlink="http://www.w3.org/1999/xlink" xlink:href="zookeys-1208-001_article-122829__-g025.jpg" position="float" orientation="portrait" xlink:type="simple" id="oo_1101763.jpg"><uri content-type="original_file" xlink:type="simple">https://binary.pensoft.net/fig/1101763</uri></graphic></fig><fig id="F26" position="float" orientation="portrait"><object-id xmlns:xlink="http://www.w3.org/1999/xlink" content-type="doi" xlink:type="simple">10.3897/zookeys.1208.122829.figures91-94</object-id><object-id xmlns:xlink="http://www.w3.org/1999/xlink" content-type="arpha" xlink:type="simple">5208A9AD-A70D-59D1-925A-2FA0DE52FC9C</object-id><label>Figures 91–94.</label><caption><p><tp:taxon-name><tp:taxon-name-part taxon-name-part-type="genus" reg="Paramixogaster">Paramixogaster</tp:taxon-name-part><tp:taxon-name-part taxon-name-part-type="uncertainty-rank">cf.</tp:taxon-name-part><tp:taxon-name-part taxon-name-part-type="species" reg="luxor">luxor</tp:taxon-name-part></tp:taxon-name> (Curran) female, Sabah: <bold>91</bold> habitus, dorsal <bold>92</bold> habitus, lateral <bold>93</bold> head, dorsal <bold>94</bold> head, frontal.</p></caption><graphic xmlns:xlink="http://www.w3.org/1999/xlink" xlink:href="zookeys-1208-001_article-122829__-g026.jpg" position="float" orientation="portrait" xlink:type="simple" id="oo_1101764.jpg"><uri content-type="original_file" xlink:type="simple">https://binary.pensoft.net/fig/1101764</uri></graphic></fig><fig id="F34" position="float" orientation="portrait"><object-id xmlns:xlink="http://www.w3.org/1999/xlink" content-type="doi" xlink:type="simple">10.3897/zookeys.1208.122829.figures130-137</object-id><object-id xmlns:xlink="http://www.w3.org/1999/xlink" content-type="arpha" xlink:type="simple">CE5DE9AB-0843-5A1B-BD26-34581280A23F</object-id><label>Figures 130–137.</label><caption><p>Male genitalia of <italic><tp:taxon-name><tp:taxon-name-part taxon-name-part-type="genus" reg="Paramixogaster">Paramixogaster</tp:taxon-name-part></tp:taxon-name></italic> species: <bold>130</bold><italic><tp:taxon-name><tp:taxon-name-part taxon-name-part-type="genus" reg="Paramixogaster">P.</tp:taxon-name-part><tp:taxon-name-part taxon-name-part-type="species" reg="contracta">contracta</tp:taxon-name-part></tp:taxon-name></italic> (paratype <italic><tp:taxon-name><tp:taxon-name-part taxon-name-part-type="genus" reg="Microdon">Microdon</tp:taxon-name-part><tp:taxon-name-part taxon-name-part-type="species" reg="subpetiolatus">subpetiolatus</tp:taxon-name-part></tp:taxon-name></italic> Thompson) <bold>131</bold><italic><tp:taxon-name><tp:taxon-name-part taxon-name-part-type="genus" reg="Paramixogaster">P.</tp:taxon-name-part><tp:taxon-name-part taxon-name-part-type="species" reg="halmaherensis">halmaherensis</tp:taxon-name-part></tp:taxon-name></italic> Reemer, sp. nov. holotype <bold>132</bold><italic><tp:taxon-name><tp:taxon-name-part taxon-name-part-type="genus" reg="Paramixogaster">P.</tp:taxon-name-part><tp:taxon-name-part taxon-name-part-type="species" reg="luxor">luxor</tp:taxon-name-part></tp:taxon-name></italic> holotype <bold>133</bold><italic><tp:taxon-name><tp:taxon-name-part taxon-name-part-type="genus" reg="Paramixogaster">P.</tp:taxon-name-part><tp:taxon-name-part taxon-name-part-type="species" reg="sacki">sacki</tp:taxon-name-part></tp:taxon-name></italic> Taiwan, <named-content xmlns:xlink="http://www.w3.org/1999/xlink" content-type="dwc:institutional_code" xlink:title="Naturalis Biodiversity Center" xlink:href="http://grbio.org/institution/naturalis-biodiversity-center" xlink:type="simple">RMNH</named-content><bold>134</bold><italic><tp:taxon-name><tp:taxon-name-part taxon-name-part-type="genus" reg="Paramixogaster">P.</tp:taxon-name-part><tp:taxon-name-part taxon-name-part-type="species" reg="sulawesiana">sulawesiana</tp:taxon-name-part></tp:taxon-name></italic> Reemer, sp. nov. holotype <bold>135</bold><italic><tp:taxon-name><tp:taxon-name-part taxon-name-part-type="genus" reg="Paramixogaster">P.</tp:taxon-name-part><tp:taxon-name-part taxon-name-part-type="species" reg="jubata">jubata</tp:taxon-name-part></tp:taxon-name></italic> Reemer, sp. nov. paratype Vietnam <bold>136</bold><italic><tp:taxon-name><tp:taxon-name-part taxon-name-part-type="genus" reg="Paramixogaster">P.</tp:taxon-name-part><tp:taxon-name-part taxon-name-part-type="species" reg="indica">indica</tp:taxon-name-part></tp:taxon-name></italic> (paratype <italic><tp:taxon-name><tp:taxon-name-part taxon-name-part-type="genus" reg="Paramixogaster">P.</tp:taxon-name-part><tp:taxon-name-part taxon-name-part-type="species" reg="wegneri">wegneri</tp:taxon-name-part></tp:taxon-name></italic> Keiser syn. nov.) <bold>137</bold><italic><tp:taxon-name><tp:taxon-name-part taxon-name-part-type="genus" reg="Paramixogaster">P.</tp:taxon-name-part><tp:taxon-name-part taxon-name-part-type="species" reg="vespiformis">vespiformis</tp:taxon-name-part></tp:taxon-name></italic> Sumatra, <named-content xmlns:xlink="http://www.w3.org/1999/xlink" content-type="dwc:institutional_code" xlink:title="Naturalis Biodiversity Center" xlink:href="http://grbio.org/institution/naturalis-biodiversity-center" xlink:type="simple">RMNH</named-content>.</p></caption><graphic xmlns:xlink="http://www.w3.org/1999/xlink" xlink:href="zookeys-1208-001_article-122829__-g034.jpg" position="float" orientation="portrait" xlink:type="simple" id="oo_1101772.jpg"><uri content-type="original_file" xlink:type="simple">https://binary.pensoft.net/fig/1101772</uri></graphic></fig></tp:treatment-sec><ref-list><ref id="B14"><mixed-citation xmlns:xlink="http://www.w3.org/1999/xlink" xlink:type="simple"><person-group><name name-style="western"><surname>Knutson</surname><given-names>LV</given-names></name><name name-style="western"><surname>Thompson</surname><given-names>FC</given-names></name><name name-style="western"><surname>Vockeroth</surname><given-names>JR</given-names></name></person-group> (<year>1975</year>) <article-title>Family <tp:taxon-name><tp:taxon-name-part taxon-name-part-type="family">Syrphidae</tp:taxon-name-part></tp:taxon-name>.</article-title><source>In: Delfinado D, Hardy DE (Eds) A catalog of the <tp:taxon-name><tp:taxon-name-part taxon-name-part-type="order">Diptera</tp:taxon-name-part></tp:taxon-name> of the Oriental region</source><volume>2</volume>: <fpage>307</fpage>–<lpage>374</lpage>.</mixed-citation></ref><ref id="B19"><mixed-citation xmlns:xlink="http://www.w3.org/1999/xlink" xlink:type="simple"><person-group><name name-style="western"><surname>Reemer</surname><given-names>M</given-names></name><name name-style="western"><surname>Ståhls</surname><given-names>G</given-names></name></person-group> (<year>2013a</year>) <article-title>Generic revision and species classification of the <tp:taxon-name><tp:taxon-name-part taxon-name-part-type="subfamily">Microdontinae</tp:taxon-name-part></tp:taxon-name> (<tp:taxon-name><tp:taxon-name-part taxon-name-part-type="order">Diptera</tp:taxon-name-part></tp:taxon-name>, <tp:taxon-name><tp:taxon-name-part taxon-name-part-type="family">Syrphidae</tp:taxon-name-part></tp:taxon-name>).</article-title><source>ZooKeys</source><volume>288</volume>: <fpage>1</fpage>–<lpage>213</lpage>. <ext-link xlink:href="10.3897/zookeys.288.4095" ext-link-type="doi" xlink:type="simple">https://doi.org/10.3897/zookeys.288.4095</ext-link></mixed-citation></ref></ref-list></tp:taxon-treatment>
