# Supplementary material for: ﻿Revision of the Oriental species of the hoverfly genus Paramixogaster Brunetti, 1923 (Diptera, Syrphidae, Microdontinae)
Source: Zookeys. 2024 Jul 25;1208:1–48. doi: 10.3897/zookeys.1208.122829 (PMC11294753; doi:10.3897/zookeys.1208.122829)
Supplement: XML Treatment for Paramixogaster sacki [file zookeys.1208.122829-treatment13.xml]

<!DOCTYPE tp:taxon-treatment
  PUBLIC "-//TaxonX//DTD Taxonomic Treatment Publishing DTD v0 20100105//EN" "tax-treatment-NSO.dtd">
<tp:taxon-treatment xmlns:tp="http://www.plazi.org/taxpub"><tp:treatment-meta><kwd-group><label>Taxon classification</label><kwd>
              <named-content content-type="kingdom">Animalia</named-content>
            </kwd><kwd>
              <named-content content-type="order">Diptera</named-content>
            </kwd><kwd>
              <named-content content-type="family">Syrphidae</named-content>
            </kwd></kwd-group><mixed-citation publication-type="journal"><person-group><name><surname>Reemer</surname><given-names>Menno</given-names></name><name><surname>Sankararaman</surname><given-names>Hariharakrishnan</given-names></name></person-group><article-title>﻿Revision of the Oriental species of the hoverfly genus <italic><tp:taxon-name><tp:taxon-name-part taxon-name-part-type="genus" reg="Paramixogaster">Paramixogaster</tp:taxon-name-part></tp:taxon-name></italic> Brunetti, 1923 (<tp:taxon-name><tp:taxon-name-part taxon-name-part-type="order">Diptera</tp:taxon-name-part></tp:taxon-name>, <tp:taxon-name><tp:taxon-name-part taxon-name-part-type="family">Syrphidae</tp:taxon-name-part></tp:taxon-name>, <tp:taxon-name><tp:taxon-name-part taxon-name-part-type="subfamily">Microdontinae</tp:taxon-name-part></tp:taxon-name>)</article-title><source>Zookeys</source><day>25</day><month>07</month><year>2024</year><volume>1208</volume><fpage>1</fpage><lpage>48</lpage><pub-id pub-id-type="doi">10.3897/zookeys.1208.122829</pub-id></mixed-citation></tp:treatment-meta><tp:nomenclature><label>﻿</label><tp:taxon-name>
            <object-id xmlns:xlink="http://www.w3.org/1999/xlink" content-type="arpha" xlink:type="simple">985BBDA4-17D4-533B-848F-B75ABC48B5F6</object-id>
            <tp:taxon-name-part taxon-name-part-type="genus" reg="Paramixogaster">Paramixogaster</tp:taxon-name-part>
            <tp:taxon-name-part taxon-name-part-type="species" reg="sacki">sacki</tp:taxon-name-part>
          </tp:taxon-name><tp:taxon-authority>Reemer &amp; Ståhls, 2013</tp:taxon-authority><xref ref-type="fig" rid="F11">Figs 21</xref><xref ref-type="fig" rid="F27">, 95–101</xref><xref ref-type="fig" rid="F34">, 133</xref><tp:nomenclature-citation-list><tp:nomenclature-citation><tp:taxon-name>
                <tp:taxon-name-part taxon-name-part-type="genus" reg="Myxogaster">Myxogaster</tp:taxon-name-part>
                <tp:taxon-name-part taxon-name-part-type="species" reg="variegata">variegata</tp:taxon-name-part>
              </tp:taxon-name><comment>Sack, 1922: 274. Syntypes ♀: Taiwan (type lost?) [not examined].</comment></tp:nomenclature-citation><tp:nomenclature-citation><tp:taxon-name>
                <tp:taxon-name-part taxon-name-part-type="genus" reg="Paramixogasteroides">Paramixogasteroides</tp:taxon-name-part>
                <tp:taxon-name-part taxon-name-part-type="species" reg="variegata">variegata</tp:taxon-name-part>
              </tp:taxon-name><comment>(Sack, 1922) – <xref ref-type="bibr" rid="B22">Shiraki 1930</xref>: 9; <xref ref-type="bibr" rid="B14">Knutson et al. 1975</xref>: 374.</comment></tp:nomenclature-citation><tp:nomenclature-citation><tp:taxon-name>
                <tp:taxon-name-part taxon-name-part-type="genus" reg="Paramixogaster">Paramixogaster</tp:taxon-name-part>
                <tp:taxon-name-part taxon-name-part-type="species" reg="variegata">variegata</tp:taxon-name-part>
              </tp:taxon-name><comment>(Sack, 1922) – <xref ref-type="bibr" rid="B19">Reemer and Ståhls 2013a</xref>: 145.</comment></tp:nomenclature-citation><tp:nomenclature-citation><tp:taxon-name>
                <tp:taxon-name-part taxon-name-part-type="genus" reg="Paramixogaster">Paramixogaster</tp:taxon-name-part>
                <tp:taxon-name-part taxon-name-part-type="species" reg="sacki">sacki</tp:taxon-name-part>
              </tp:taxon-name><comment>Reemer &amp; Ståhls, 2013a: 145.</comment></tp:nomenclature-citation></tp:nomenclature-citation-list></tp:nomenclature><tp:treatment-sec sec-type="Type specimens" id="SECID0ESZBI"><title>Type specimens.</title><p><bold><italic>Syntypes</italic></bold> of <italic><tp:taxon-name><tp:taxon-name-part taxon-name-part-type="genus" reg="Myxogaster">Myxogaster</tp:taxon-name-part><tp:taxon-name-part taxon-name-part-type="species" reg="variegata">variegata</tp:taxon-name-part></tp:taxon-name></italic> Sack. Taiwan • 2 ♀; Toa Tsui Kutsu; lost [not examined]. <bold><italic>Neotype</italic></bold> of <italic><tp:taxon-name><tp:taxon-name-part taxon-name-part-type="genus" reg="Myxogaster">Myxogaster</tp:taxon-name-part><tp:taxon-name-part taxon-name-part-type="species" reg="variegata">variegata</tp:taxon-name-part></tp:taxon-name></italic> Sack (new neotype designation, see notes). Taiwan • 1 ♂; Nantou Lienhuachih watershed no. 3; 5 Jun. – 24 Jul. 2006 // C.S. Lin &amp; W.T. Yang leg.; Malaise trap; <named-content xmlns:xlink="http://www.w3.org/1999/xlink" content-type="dwc:institutional_code" xlink:title="Naturalis Biodiversity Center" xlink:href="http://grbio.org/institution/naturalis-biodiversity-center" xlink:type="simple">RMNH</named-content>. Label 1: “Taiwan Nantou // Lienhuachih // Watershed No: 3 // VI/5–VII/24/2006 // C.S. Lin &amp; W.T. Yang // Malaise trap (KCN)”; label 2: “<tp:taxon-name><tp:taxon-name-part taxon-name-part-type="genus" reg="Paramixogaster">Paramixogaster</tp:taxon-name-part></tp:taxon-name> // <tp:taxon-name><tp:taxon-name-part taxon-name-part-type="genus" reg="Paramixogaster"/><tp:taxon-name-part taxon-name-part-type="species" reg="sacki">sacki</tp:taxon-name-part></tp:taxon-name> // Det. M. Reemer 2022 // Specimen code MR1391”; label 3 (red): “NEOTYPE // <italic><tp:taxon-name><tp:taxon-name-part taxon-name-part-type="genus" reg="Myxogaster">Myxogaster</tp:taxon-name-part><tp:taxon-name-part taxon-name-part-type="species" reg="variegata">variegata</tp:taxon-name-part></tp:taxon-name></italic> // Sack, 1922 // Designated by Reemer &amp; // Sankararaman 2024”.</p></tp:treatment-sec><tp:treatment-sec sec-type="Additional specimens" id="SECID0EU2BI"><title>Additional specimens.</title><p>Taiwan • 1 ♂; Nantou, Yuanfeng; 13 Aug. – 10 Sep. 2002; C.S. Lin &amp; W.T. Yang leg.; Malaise trap; <named-content xmlns:xlink="http://www.w3.org/1999/xlink" content-type="dwc:institutional_code" xlink:title="Naturalis Biodiversity Center" xlink:href="http://grbio.org/institution/naturalis-biodiversity-center" xlink:type="simple">RMNH</named-content> • 1 ♂; Nantou, Lienhuachih Watershed No: 3; 5 Jun. – 24 Jul. 2006; C.S. Lin &amp; W.T. Yang leg.; Malaise trap; <named-content xmlns:xlink="http://www.w3.org/1999/xlink" content-type="dwc:institutional_code" xlink:title="Naturalis Biodiversity Center" xlink:href="http://grbio.org/institution/naturalis-biodiversity-center" xlink:type="simple">RMNH</named-content>.</p></tp:treatment-sec><tp:treatment-sec sec-type="diagnosis" id="SECID0EC3BI"><title>Diagnosis.</title><p>Body length: male 9–12 mm (<italic>n</italic> = 3); female 10 mm (<xref ref-type="bibr" rid="B21">Sack 1922</xref>). This species differs from all other known species of <italic><tp:taxon-name><tp:taxon-name-part taxon-name-part-type="genus" reg="Paramixogaster">Paramixogaster</tp:taxon-name-part></tp:taxon-name></italic> by its unique colour pattern: the mesoscutum is largely yellow, with small two black maculae posterior to the postpronotum and two elongate narrow black maculae between the transverse suture and the posterior margin (Fig. <xref ref-type="fig" rid="F11">21</xref>). Tergites 3 and 4 are yellow with a unique pattern of black vittae (Fig. <xref ref-type="fig" rid="F27">95</xref>). Male genitalia as in Fig. <xref ref-type="fig" rid="F34">133</xref>.</p></tp:treatment-sec><tp:treatment-sec sec-type="notes" id="SECID0EB4BI"><title>Notes.</title><p><xref ref-type="bibr" rid="B21">Sack (1922)</xref> described <italic><tp:taxon-name><tp:taxon-name-part taxon-name-part-type="genus" reg="Myxogaster">Myxogaster</tp:taxon-name-part><tp:taxon-name-part taxon-name-part-type="species" reg="variegata">variegata</tp:taxon-name-part></tp:taxon-name></italic> based on two female syntypes. Attempts to locate the types at the German institutions <named-content xmlns:xlink="http://www.w3.org/1999/xlink" content-type="dwc:institutional_code" xlink:title="Senckenberg Deutsches Entomologisches Institut" xlink:href="http://grbio.org/institution/senckenberg-deutsches-entomologisches-institut" xlink:type="simple">DEI</named-content> and <named-content xmlns:xlink="http://www.w3.org/1999/xlink" content-type="dwc:institutional_code" xlink:title="Museum für Naturkunde" xlink:href="http://grbio.org/institution/zoologisches-museum-der-humboldt-universitaet" xlink:type="simple">ZMHU</named-content> were unsuccessful (Eliana Buenaventura, Sven Marotzke, Frank Menzel and Joachim Ziegler pers. comm. 2020). The syntypes are considered to be lost. However, the description and figure by <xref ref-type="bibr" rid="B21">Sack (1922)</xref> provide enough information to identify the studied specimens as this species. We designate here a neotype to ensure the proper and consistent interpretation of the name.</p><p><xref ref-type="bibr" rid="B22">Shiraki (1930)</xref> found out that this species is not closely related to the New World genus <italic><tp:taxon-name><tp:taxon-name-part taxon-name-part-type="genus" reg="Mixogaster">Mixogaster</tp:taxon-name-part></tp:taxon-name></italic> Macquart, 1842 and erected a new genus for it: <italic><tp:taxon-name><tp:taxon-name-part taxon-name-part-type="genus" reg="Paramixogasteroides">Paramixogasteroides</tp:taxon-name-part></tp:taxon-name></italic> Shiraki, 1930. He also gave a redescription of the species based on a male and a female. <italic><tp:taxon-name><tp:taxon-name-part taxon-name-part-type="genus" reg="Paramixogasteroides">Paramixogasteroides</tp:taxon-name-part></tp:taxon-name></italic> was synonymised with <italic><tp:taxon-name><tp:taxon-name-part taxon-name-part-type="genus" reg="Paramixogaster">Paramixogaster</tp:taxon-name-part></tp:taxon-name></italic> by <xref ref-type="bibr" rid="B3">Cheng and Thompson (2008)</xref>, which was followed by <xref ref-type="bibr" rid="B19">Reemer and Ståhls (2013a)</xref> and in this paper.</p></tp:treatment-sec><tp:treatment-sec sec-type="distribution" id="SECID0EM6BI"><title>Distribution.</title><p>Taiwan.</p></tp:treatment-sec><tp:treatment-sec><!--Section generated to contain objects referenced in tp:taxon-treatment.--><fig id="F11" position="float" orientation="portrait"><object-id xmlns:xlink="http://www.w3.org/1999/xlink" content-type="doi" xlink:type="simple">10.3897/zookeys.1208.122829.figures21-22</object-id><object-id xmlns:xlink="http://www.w3.org/1999/xlink" content-type="arpha" xlink:type="simple">3AD9DBBB-FA5C-5EA4-A365-18F4FB9711B0</object-id><label>Figures 21, 22.</label><caption><p>Mesoscutum dorsal: <bold>21</bold> largely yellow with two four black maculae (<italic><tp:taxon-name><tp:taxon-name-part taxon-name-part-type="genus" reg="Paramixogaster">Paramixogaster</tp:taxon-name-part><tp:taxon-name-part taxon-name-part-type="species" reg="sacki">sacki</tp:taxon-name-part></tp:taxon-name></italic> male, Taiwan) <bold>22</bold> largely black with yellow margins (<italic><tp:taxon-name><tp:taxon-name-part taxon-name-part-type="genus" reg="Paramixogaster">P.</tp:taxon-name-part><tp:taxon-name-part taxon-name-part-type="species" reg="indica">indica</tp:taxon-name-part></tp:taxon-name></italic> male, Ambon).</p></caption><graphic xmlns:xlink="http://www.w3.org/1999/xlink" xlink:href="zookeys-1208-001_article-122829__-g011.jpg" position="float" orientation="portrait" xlink:type="simple" id="oo_1101749.jpg"><uri content-type="original_file" xlink:type="simple">https://binary.pensoft.net/fig/1101749</uri></graphic></fig><fig id="F27" position="float" orientation="portrait"><object-id xmlns:xlink="http://www.w3.org/1999/xlink" content-type="doi" xlink:type="simple">10.3897/zookeys.1208.122829.figures95-101</object-id><object-id xmlns:xlink="http://www.w3.org/1999/xlink" content-type="arpha" xlink:type="simple">40023018-FBB5-5621-8E8A-337CE6739698</object-id><label>Figures 95–101.</label><caption><p><italic><tp:taxon-name><tp:taxon-name-part taxon-name-part-type="genus" reg="Paramixogaster">Paramixogaster</tp:taxon-name-part><tp:taxon-name-part taxon-name-part-type="species" reg="sacki">sacki</tp:taxon-name-part></tp:taxon-name></italic> Reemer &amp; Ståhls male, neotype: <bold>95</bold> habitus, dorsal <bold>96</bold> habitus, lateral <bold>97</bold> head, frontal <bold>98</bold> head, lateral <bold>99</bold> head, dorsal <bold>100</bold> thorax, dorsal <bold>101</bold> wing.</p></caption><graphic xmlns:xlink="http://www.w3.org/1999/xlink" xlink:href="zookeys-1208-001_article-122829__-g027.jpg" position="float" orientation="portrait" xlink:type="simple" id="oo_1101765.jpg"><uri content-type="original_file" xlink:type="simple">https://binary.pensoft.net/fig/1101765</uri></graphic></fig><fig id="F34" position="float" orientation="portrait"><object-id xmlns:xlink="http://www.w3.org/1999/xlink" content-type="doi" xlink:type="simple">10.3897/zookeys.1208.122829.figures130-137</object-id><object-id xmlns:xlink="http://www.w3.org/1999/xlink" content-type="arpha" xlink:type="simple">CE5DE9AB-0843-5A1B-BD26-34581280A23F</object-id><label>Figures 130–137.</label><caption><p>Male genitalia of <italic><tp:taxon-name><tp:taxon-name-part taxon-name-part-type="genus" reg="Paramixogaster">Paramixogaster</tp:taxon-name-part></tp:taxon-name></italic> species: <bold>130</bold><italic><tp:taxon-name><tp:taxon-name-part taxon-name-part-type="genus" reg="Paramixogaster">P.</tp:taxon-name-part><tp:taxon-name-part taxon-name-part-type="species" reg="contracta">contracta</tp:taxon-name-part></tp:taxon-name></italic> (paratype <italic><tp:taxon-name><tp:taxon-name-part taxon-name-part-type="genus" reg="Microdon">Microdon</tp:taxon-name-part><tp:taxon-name-part taxon-name-part-type="species" reg="subpetiolatus">subpetiolatus</tp:taxon-name-part></tp:taxon-name></italic> Thompson) <bold>131</bold><italic><tp:taxon-name><tp:taxon-name-part taxon-name-part-type="genus" reg="Paramixogaster">P.</tp:taxon-name-part><tp:taxon-name-part taxon-name-part-type="species" reg="halmaherensis">halmaherensis</tp:taxon-name-part></tp:taxon-name></italic> Reemer, sp. nov. holotype <bold>132</bold><italic><tp:taxon-name><tp:taxon-name-part taxon-name-part-type="genus" reg="Paramixogaster">P.</tp:taxon-name-part><tp:taxon-name-part taxon-name-part-type="species" reg="luxor">luxor</tp:taxon-name-part></tp:taxon-name></italic> holotype <bold>133</bold><italic><tp:taxon-name><tp:taxon-name-part taxon-name-part-type="genus" reg="Paramixogaster">P.</tp:taxon-name-part><tp:taxon-name-part taxon-name-part-type="species" reg="sacki">sacki</tp:taxon-name-part></tp:taxon-name></italic> Taiwan, <named-content xmlns:xlink="http://www.w3.org/1999/xlink" content-type="dwc:institutional_code" xlink:title="Naturalis Biodiversity Center" xlink:href="http://grbio.org/institution/naturalis-biodiversity-center" xlink:type="simple">RMNH</named-content><bold>134</bold><italic><tp:taxon-name><tp:taxon-name-part taxon-name-part-type="genus" reg="Paramixogaster">P.</tp:taxon-name-part><tp:taxon-name-part taxon-name-part-type="species" reg="sulawesiana">sulawesiana</tp:taxon-name-part></tp:taxon-name></italic> Reemer, sp. nov. holotype <bold>135</bold><italic><tp:taxon-name><tp:taxon-name-part taxon-name-part-type="genus" reg="Paramixogaster">P.</tp:taxon-name-part><tp:taxon-name-part taxon-name-part-type="species" reg="jubata">jubata</tp:taxon-name-part></tp:taxon-name></italic> Reemer, sp. nov. paratype Vietnam <bold>136</bold><italic><tp:taxon-name><tp:taxon-name-part taxon-name-part-type="genus" reg="Paramixogaster">P.</tp:taxon-name-part><tp:taxon-name-part taxon-name-part-type="species" reg="indica">indica</tp:taxon-name-part></tp:taxon-name></italic> (paratype <italic><tp:taxon-name><tp:taxon-name-part taxon-name-part-type="genus" reg="Paramixogaster">P.</tp:taxon-name-part><tp:taxon-name-part taxon-name-part-type="species" reg="wegneri">wegneri</tp:taxon-name-part></tp:taxon-name></italic> Keiser syn. nov.) <bold>137</bold><italic><tp:taxon-name><tp:taxon-name-part taxon-name-part-type="genus" reg="Paramixogaster">P.</tp:taxon-name-part><tp:taxon-name-part taxon-name-part-type="species" reg="vespiformis">vespiformis</tp:taxon-name-part></tp:taxon-name></italic> Sumatra, <named-content xmlns:xlink="http://www.w3.org/1999/xlink" content-type="dwc:institutional_code" xlink:title="Naturalis Biodiversity Center" xlink:href="http://grbio.org/institution/naturalis-biodiversity-center" xlink:type="simple">RMNH</named-content>.</p></caption><graphic xmlns:xlink="http://www.w3.org/1999/xlink" xlink:href="zookeys-1208-001_article-122829__-g034.jpg" position="float" orientation="portrait" xlink:type="simple" id="oo_1101772.jpg"><uri content-type="original_file" xlink:type="simple">https://binary.pensoft.net/fig/1101772</uri></graphic></fig></tp:treatment-sec><ref-list><ref id="B22"><mixed-citation xmlns:xlink="http://www.w3.org/1999/xlink" xlink:type="simple"><person-group><name name-style="western"><surname>Shiraki</surname><given-names>T</given-names></name></person-group> (<year>1930</year>) <article-title>Die Syrphiden des Japanischen Kaiserreichs, mit berücksichtigung benachbarter Gebiete. Memoirs of the Faculty of Science and Agriculture.</article-title><source>Taihoku Imerial University</source><volume>1</volume>: <fpage>1</fpage>–<lpage>446</lpage>.</mixed-citation></ref><ref id="B14"><mixed-citation xmlns:xlink="http://www.w3.org/1999/xlink" xlink:type="simple"><person-group><name name-style="western"><surname>Knutson</surname><given-names>LV</given-names></name><name name-style="western"><surname>Thompson</surname><given-names>FC</given-names></name><name name-style="western"><surname>Vockeroth</surname><given-names>JR</given-names></name></person-group> (<year>1975</year>) <article-title>Family <tp:taxon-name><tp:taxon-name-part taxon-name-part-type="family">Syrphidae</tp:taxon-name-part></tp:taxon-name>.</article-title><source>In: Delfinado D, Hardy DE (Eds) A catalog of the <tp:taxon-name><tp:taxon-name-part taxon-name-part-type="order">Diptera</tp:taxon-name-part></tp:taxon-name> of the Oriental region</source><volume>2</volume>: <fpage>307</fpage>–<lpage>374</lpage>.</mixed-citation></ref><ref id="B19"><mixed-citation xmlns:xlink="http://www.w3.org/1999/xlink" xlink:type="simple"><person-group><name name-style="western"><surname>Reemer</surname><given-names>M</given-names></name><name name-style="western"><surname>Ståhls</surname><given-names>G</given-names></name></person-group> (<year>2013a</year>) <article-title>Generic revision and species classification of the <tp:taxon-name><tp:taxon-name-part taxon-name-part-type="subfamily">Microdontinae</tp:taxon-name-part></tp:taxon-name> (<tp:taxon-name><tp:taxon-name-part taxon-name-part-type="order">Diptera</tp:taxon-name-part></tp:taxon-name>, <tp:taxon-name><tp:taxon-name-part taxon-name-part-type="family">Syrphidae</tp:taxon-name-part></tp:taxon-name>).</article-title><source>ZooKeys</source><volume>288</volume>: <fpage>1</fpage>–<lpage>213</lpage>. <ext-link xlink:href="10.3897/zookeys.288.4095" ext-link-type="doi" xlink:type="simple">https://doi.org/10.3897/zookeys.288.4095</ext-link></mixed-citation></ref><ref id="B21"><mixed-citation xmlns:xlink="http://www.w3.org/1999/xlink" xlink:type="simple"><person-group><name name-style="western"><surname>Sack</surname><given-names>P</given-names></name></person-group> (<year>1922</year>) H. Sauter’s Formosa-Ausbeute: Syrphiden II. (Dipt.). Archiv für Naturgeschichte 87 [1921], A: 1–18.</mixed-citation></ref><ref id="B3"><mixed-citation xmlns:xlink="http://www.w3.org/1999/xlink" xlink:type="simple"><person-group><name name-style="western"><surname>Cheng</surname><given-names>X-Y</given-names></name><name name-style="western"><surname>Thompson</surname><given-names>FC</given-names></name></person-group> (<year>2008</year>) <article-title>A generic conspectus of the <tp:taxon-name><tp:taxon-name-part taxon-name-part-type="subfamily">Microdontinae</tp:taxon-name-part></tp:taxon-name> (<tp:taxon-name><tp:taxon-name-part taxon-name-part-type="order">Diptera</tp:taxon-name-part></tp:taxon-name>: <tp:taxon-name><tp:taxon-name-part taxon-name-part-type="family">Syrphidae</tp:taxon-name-part></tp:taxon-name>) with description of two new genera from Africa and China.</article-title><source>Zootaxa</source><volume>1879</volume>(<issue>1</issue>): <fpage>21</fpage>–<lpage>48</lpage>. <ext-link xlink:href="10.11646/zootaxa.1879.1.3" ext-link-type="doi" xlink:type="simple">https://doi.org/10.11646/zootaxa.1879.1.3</ext-link></mixed-citation></ref></ref-list></tp:taxon-treatment>
