# Supplementary material for: ﻿Revision of the Oriental species of the hoverfly genus Paramixogaster Brunetti, 1923 (Diptera, Syrphidae, Microdontinae)
Source: Zookeys. 2024 Jul 25;1208:1–48. doi: 10.3897/zookeys.1208.122829 (PMC11294753; doi:10.3897/zookeys.1208.122829)
Supplement: XML Treatment for Paramixogaster sulawesiana [file zookeys.1208.122829-treatment14.xml]

<!DOCTYPE tp:taxon-treatment
  PUBLIC "-//TaxonX//DTD Taxonomic Treatment Publishing DTD v0 20100105//EN" "tax-treatment-NSO.dtd">
<tp:taxon-treatment xmlns:tp="http://www.plazi.org/taxpub"><tp:treatment-meta><kwd-group><label>Taxon classification</label><kwd>
              <named-content content-type="kingdom">Animalia</named-content>
            </kwd><kwd>
              <named-content content-type="order">Diptera</named-content>
            </kwd><kwd>
              <named-content content-type="family">Syrphidae</named-content>
            </kwd></kwd-group><mixed-citation publication-type="journal"><person-group><name><surname>Reemer</surname><given-names>Menno</given-names></name><name><surname>Sankararaman</surname><given-names>Hariharakrishnan</given-names></name></person-group><article-title>﻿Revision of the Oriental species of the hoverfly genus <italic><tp:taxon-name><tp:taxon-name-part taxon-name-part-type="genus" reg="Paramixogaster">Paramixogaster</tp:taxon-name-part></tp:taxon-name></italic> Brunetti, 1923 (<tp:taxon-name><tp:taxon-name-part taxon-name-part-type="order">Diptera</tp:taxon-name-part></tp:taxon-name>, <tp:taxon-name><tp:taxon-name-part taxon-name-part-type="family">Syrphidae</tp:taxon-name-part></tp:taxon-name>, <tp:taxon-name><tp:taxon-name-part taxon-name-part-type="subfamily">Microdontinae</tp:taxon-name-part></tp:taxon-name>)</article-title><source>Zookeys</source><day>25</day><month>07</month><year>2024</year><volume>1208</volume><fpage>1</fpage><lpage>48</lpage><pub-id pub-id-type="doi">10.3897/zookeys.1208.122829</pub-id></mixed-citation></tp:treatment-meta><tp:nomenclature><label>﻿</label><tp:taxon-name>
            <object-id xmlns:xlink="http://www.w3.org/1999/xlink" content-type="arpha" xlink:type="simple">89D80A0F-14F1-5C5D-ACA0-46082E20F8D5</object-id>
            <tp:taxon-name-part taxon-name-part-type="genus" reg="Paramixogaster">Paramixogaster</tp:taxon-name-part>
            <tp:taxon-name-part taxon-name-part-type="species" reg="sulawesiana">sulawesiana</tp:taxon-name-part>
            <object-id xmlns:xlink="http://www.w3.org/1999/xlink" content-type="zoobank" xlink:type="simple">https://zoobank.org/CA474375-C39E-4B84-A415-AFE8516003C2</object-id>
          </tp:taxon-name><tp:taxon-authority>Reemer</tp:taxon-authority><tp:taxon-status xmlns:xlink="http://www.w3.org/1999/xlink" xlink:type="simple">sp. nov.</tp:taxon-status><xref ref-type="fig" rid="F6">Figs 12</xref><xref ref-type="fig" rid="F28">, 102–108</xref><xref ref-type="fig" rid="F34">, 134</xref></tp:nomenclature><tp:treatment-sec sec-type="type material" id="SECID0EHBCI"><title>Type material.</title><p><bold><italic>Holotype</italic>.</bold> Indonesia • 1 ♂; Sulawesi, Rantepao; July 1936; leg. L.J. toxopeus; coll. <named-content xmlns:xlink="http://www.w3.org/1999/xlink" content-type="dwc:institutional_code" xlink:title="Naturalis Biodiversity Center" xlink:href="http://grbio.org/institution/naturalis-biodiversity-center" xlink:type="simple">RMNH</named-content>. Label 1: “C. [handwritten, printed letters SW are crossed out] Celebes // VII // Rantepao. // L.J. Toxopeus 1936”; label 2: “<tp:taxon-name><tp:taxon-name-part taxon-name-part-type="genus" reg="Paramixogaster">Paramixogaster</tp:taxon-name-part></tp:taxon-name> // sp. n. // Det. M. Reemer 2021 // Specimen MR1392”; label 3 (red): “HOLOTYPE // <tp:taxon-name><tp:taxon-name-part taxon-name-part-type="genus" reg="Paramixogaster">Paramixogaster</tp:taxon-name-part></tp:taxon-name> // <tp:taxon-name><tp:taxon-name-part taxon-name-part-type="genus" reg="Paramixogaster"/><tp:taxon-name-part taxon-name-part-type="species" reg="sulawesiana">sulawesiana</tp:taxon-name-part></tp:taxon-name> // Reemer 2024”.</p><p><bold><italic>Paratypes</italic>.</bold> Indonesia • 1 ♂ 1 ♀; Sulawesi, coll. <named-content xmlns:xlink="http://www.w3.org/1999/xlink" content-type="dwc:institutional_code" xlink:title="United States National Museum, Smithsonian Institution" xlink:href="http://grbio.org/institution/smithsonian-institution-national-museum-natural-history-0" xlink:type="simple">USNM</named-content>. [specimen labels only state “Macassar”; [unique specimen identifiers USNMENT01541879 and USNMENT01541880 for male and female, respectively].</p></tp:treatment-sec><tp:treatment-sec sec-type="diagnosis" id="SECID0EWCCI"><title>Diagnosis.</title><p>Body length: 8–9.5 mm. Belongs to the group of species with lateral bulges on the frons (Figs <xref ref-type="fig" rid="F28">104</xref>, <xref ref-type="fig" rid="F28">105</xref>, <xref ref-type="fig" rid="F28">107</xref>). From <italic><tp:taxon-name><tp:taxon-name-part taxon-name-part-type="genus" reg="Paramixogaster">P.</tp:taxon-name-part><tp:taxon-name-part taxon-name-part-type="species" reg="fujianensis">fujianensis</tp:taxon-name-part></tp:taxon-name></italic> it differs by tergite 2 being less than twice as long as wide (more than twice as long as wide in <italic><tp:taxon-name><tp:taxon-name-part taxon-name-part-type="genus" reg="Paramixogaster">P.</tp:taxon-name-part><tp:taxon-name-part taxon-name-part-type="species" reg="fujianensis">fujianensis</tp:taxon-name-part></tp:taxon-name></italic>). From <italic><tp:taxon-name><tp:taxon-name-part taxon-name-part-type="genus" reg="Paramixogaster">P.</tp:taxon-name-part><tp:taxon-name-part taxon-name-part-type="species" reg="icariiformis">icariiformis</tp:taxon-name-part></tp:taxon-name></italic> it differs by the presence of fasciae of golden setulae along the posterior margins of tergites 3 and 4 (absent in <italic><tp:taxon-name><tp:taxon-name-part taxon-name-part-type="genus" reg="Paramixogaster">P.</tp:taxon-name-part><tp:taxon-name-part taxon-name-part-type="species" reg="icariiformis">icariiformis</tp:taxon-name-part></tp:taxon-name></italic>). There is a continuous fascia of golden setulae along the transverse suture of the scutum, and there are fasciae of golden setulae along the posterior margins of tergites 3 and 4 (Fig. <xref ref-type="fig" rid="F28">102</xref>). These fasciae are not as dense and as sharply demarcated as in <italic><tp:taxon-name><tp:taxon-name-part taxon-name-part-type="genus" reg="Paramixogaster">P.</tp:taxon-name-part><tp:taxon-name-part taxon-name-part-type="species" reg="kodaiana">kodaiana</tp:taxon-name-part></tp:taxon-name></italic> Sankararaman &amp; Reemer, sp. nov. (from which it also differs by the lack of dark colouration in wing cell r<sub>4+5</sub>), but more similar to those in <italic><tp:taxon-name><tp:taxon-name-part taxon-name-part-type="genus" reg="Paramixogaster">P.</tp:taxon-name-part><tp:taxon-name-part taxon-name-part-type="species" reg="huoi">huoi</tp:taxon-name-part></tp:taxon-name></italic> Reemer, nom. nov. From the latter species, <italic><tp:taxon-name><tp:taxon-name-part taxon-name-part-type="genus" reg="Paramixogaster">P.</tp:taxon-name-part><tp:taxon-name-part taxon-name-part-type="species" reg="sulawesiana">sulawesiana</tp:taxon-name-part></tp:taxon-name></italic> Reemer, sp. nov. differs by the wing venation: the apex of R<sub>2+3</sub> is situated well beyond the joint of M<sub>1</sub> with R<sub>4+5</sub> (at approximately the same level in <italic><tp:taxon-name><tp:taxon-name-part taxon-name-part-type="genus" reg="Paramixogaster">P.</tp:taxon-name-part><tp:taxon-name-part taxon-name-part-type="species" reg="huoi">huoi</tp:taxon-name-part></tp:taxon-name></italic> Reemer, nom. nov.). Male genitalia as in Fig. <xref ref-type="fig" rid="F34">134</xref>.</p></tp:treatment-sec><tp:treatment-sec sec-type="description" id="SECID0EQGCI"><title>Description</title><p><bold>(based on holotype). Adult male.</bold> Body length: 9 mm.</p><p><bold><italic>Head</italic>.</bold> Face occupying ~ 1/2 of head width in frontal view, with sides somewhat converging ventrad; blackish brown with widely yellow lateral and ventral margins; entirely golden yellow setulose. Gena yellow, yellow setulose. Oral margin not notched anteriorly, laterally weakly produced. Frons posteriorly with shining blackish pair of lateral bulges which are short black setulose, except golden yellow setulose on a triangular patch adjacent to eye margin, these bulges are separated by a narrow yellowish crease; frons anteriorly (laterad of antennal fossa) with pair of more or less flat yellow areas which are golden yellow setulose, separated from face by pair of shiny black bare maculae. Vertex swollen, with oblique depressions converging anteriad; blackish brown; short black setulose except golden yellow setulose along all margins. Occiput black; golden yellow setulose dorsally, white setulose ventrally. Eye bare. Antennal fossa approximately as high as wide. Antenna orange-brown; postpedicel 6.5× as long as scape. Arista ~ 2× as long as scape.</p><p><bold><italic>Thorax</italic>.</bold> Mesoscutum blackish brown; short black setulose, except for narrow fascia of golden yellow setulae along transverse suture, large patch of golden yellow setulae anterior to scutellum, and small patch of golden yellow setulae anterior to postalar callus. Postpronotum brown, bare. Postalar callus yellow, golden yellow setulose. Scutellum without calcars; yellow; golden yellow setulose. Pleura yellowish dorsally, brown ventrally. Anepisternum and anepimeron entirely covered with thick golden yellow setulae, appressed and directed hindward. Katepisternum long golden yellow setulose dorsally; bare ventrally. Katepimeron with a few long yellow setulae. Katatergite and anatergite short microtrichose. Metanotum shining brown. Calypter and halter yellow.</p><p>Wing: hyaline; microtrichose, except bare in cell r<sub>1</sub> narrowly along Rs, narrowly along veins in basal 1/3 of r<sub>4+5</sub>, entirely on cell br (except for microtrichia along vena spuria), narrowly along veins in antero-basal 1/5 of cell dm, entirely on cell bm, basal 2/3 of cell cup.</p><p>Legs: yellowish brown, except hind femur darker brown.</p><p><bold><italic>Abdomen</italic>.</bold> Constricted basally, narrowest at basal 1/6 of tergite 2, widest at transition between tergites 3 and 4. Tergite 1 dark brown; yellowish setulose. Tergite 2 dark brown with two large, elongate, pale yellow maculae from anterior margin to ~ 3/5 of tergite, and yellow fascia of ~ 1/6 of tergal length along posterior margin; short black setulose, except bare on yellow maculae with fascia of thick golden yellow setulae along posterior margin. Tergite 3 dark brown, except yellowish brown fascia of ~ 1/5 of tergal length along posterior margin; black setulose anteriorly, golden yellow setulose posteriorly. Tergite 4 dark brown except widely yellow along posterior and lateral margins; short black setulose antero-medially, golden yellow setulose postero-medially and laterally. Sternite 1 brown; sparsely short black setulose. Sternite 2 yellow; bare. Sternites 3 and 4 brown; yellow setulose. Genitalia as in Fig. <xref ref-type="fig" rid="F34">134</xref>.</p></tp:treatment-sec><tp:treatment-sec sec-type="notes" id="SECID0EYHCI"><title>Notes.</title><p>The male paratype differs from the holotype in the following aspects: body length 8.5 mm; postpedicel 8× as long as scape; vertex golden yellow setulose; dark parts on head, thorax, and abdomen more brownish (rather than blackish as in holotype). The female paratype (in which the antennae are missing) differs from the male holotype in the same aspects of colouration, as well in the body length of 9 mm. The colour differences between holotype and paratype are considered to either represent intraspecific variation or result from differences in preservation history.</p></tp:treatment-sec><tp:treatment-sec sec-type="distribution" id="SECID0E4HCI"><title>Distribution.</title><p>Only known from Sulawesi (Indonesia).</p></tp:treatment-sec><tp:treatment-sec sec-type="etymology" id="SECID0ECICI"><title>Etymology.</title><p>The specific epithet (adjective) refers to the type locality.</p></tp:treatment-sec><tp:treatment-sec><!--Section generated to contain objects referenced in tp:taxon-treatment.--><fig id="F6" position="float" orientation="portrait"><object-id xmlns:xlink="http://www.w3.org/1999/xlink" content-type="doi" xlink:type="simple">10.3897/zookeys.1208.122829.figures11-12</object-id><object-id xmlns:xlink="http://www.w3.org/1999/xlink" content-type="arpha" xlink:type="simple">B9E6CA91-48F4-5B71-9FF5-61FE8C83A93C</object-id><label>Figures 11, 12.</label><caption><p>Position of apex of vein R<sub>2+3</sub>: <bold>11</bold> at approximately same level as joint M<sub>1</sub> with R<sub>4+5</sub> (<italic><tp:taxon-name><tp:taxon-name-part taxon-name-part-type="genus" reg="Paramixogaster">Paramixogaster</tp:taxon-name-part><tp:taxon-name-part taxon-name-part-type="species" reg="huoi">huoi</tp:taxon-name-part></tp:taxon-name></italic> Reemer, nom. nov. holotype) <bold>12</bold> more distal than joint of M<sub>1</sub> with R<sub>4+5</sub> (<italic><tp:taxon-name><tp:taxon-name-part taxon-name-part-type="genus" reg="Paramixogaster">P.</tp:taxon-name-part><tp:taxon-name-part taxon-name-part-type="species" reg="sulawesiana">sulawesiana</tp:taxon-name-part></tp:taxon-name></italic> Reemer, sp. nov. holotype).</p></caption><graphic xmlns:xlink="http://www.w3.org/1999/xlink" xlink:href="zookeys-1208-001_article-122829__-g006.jpg" position="float" orientation="portrait" xlink:type="simple" id="oo_1101744.jpg"><uri content-type="original_file" xlink:type="simple">https://binary.pensoft.net/fig/1101744</uri></graphic></fig><fig id="F28" position="float" orientation="portrait"><object-id xmlns:xlink="http://www.w3.org/1999/xlink" content-type="doi" xlink:type="simple">10.3897/zookeys.1208.122829.figures102-108</object-id><object-id xmlns:xlink="http://www.w3.org/1999/xlink" content-type="arpha" xlink:type="simple">DA091095-48B8-5D14-9E9A-F4B93A090B2A</object-id><label>Figures 102–108.</label><caption><p><italic><tp:taxon-name><tp:taxon-name-part taxon-name-part-type="genus" reg="Paramixogaster">Paramixogaster</tp:taxon-name-part><tp:taxon-name-part taxon-name-part-type="species" reg="sulawesiana">sulawesiana</tp:taxon-name-part></tp:taxon-name></italic> sp. nov. male, holotype: <bold>102</bold> habitus, dorsal <bold>103</bold> habitus, lateral <bold>104</bold> head, lateral <bold>105</bold> head, frontal <bold>106</bold> wing <bold>107</bold> head, dorsal <bold>108</bold> antenna.</p></caption><graphic xmlns:xlink="http://www.w3.org/1999/xlink" xlink:href="zookeys-1208-001_article-122829__-g028.jpg" position="float" orientation="portrait" xlink:type="simple" id="oo_1101766.jpg"><uri content-type="original_file" xlink:type="simple">https://binary.pensoft.net/fig/1101766</uri></graphic></fig><fig id="F34" position="float" orientation="portrait"><object-id xmlns:xlink="http://www.w3.org/1999/xlink" content-type="doi" xlink:type="simple">10.3897/zookeys.1208.122829.figures130-137</object-id><object-id xmlns:xlink="http://www.w3.org/1999/xlink" content-type="arpha" xlink:type="simple">CE5DE9AB-0843-5A1B-BD26-34581280A23F</object-id><label>Figures 130–137.</label><caption><p>Male genitalia of <italic><tp:taxon-name><tp:taxon-name-part taxon-name-part-type="genus" reg="Paramixogaster">Paramixogaster</tp:taxon-name-part></tp:taxon-name></italic> species: <bold>130</bold><italic><tp:taxon-name><tp:taxon-name-part taxon-name-part-type="genus" reg="Paramixogaster">P.</tp:taxon-name-part><tp:taxon-name-part taxon-name-part-type="species" reg="contracta">contracta</tp:taxon-name-part></tp:taxon-name></italic> (paratype <italic><tp:taxon-name><tp:taxon-name-part taxon-name-part-type="genus" reg="Microdon">Microdon</tp:taxon-name-part><tp:taxon-name-part taxon-name-part-type="species" reg="subpetiolatus">subpetiolatus</tp:taxon-name-part></tp:taxon-name></italic> Thompson) <bold>131</bold><italic><tp:taxon-name><tp:taxon-name-part taxon-name-part-type="genus" reg="Paramixogaster">P.</tp:taxon-name-part><tp:taxon-name-part taxon-name-part-type="species" reg="halmaherensis">halmaherensis</tp:taxon-name-part></tp:taxon-name></italic> Reemer, sp. nov. holotype <bold>132</bold><italic><tp:taxon-name><tp:taxon-name-part taxon-name-part-type="genus" reg="Paramixogaster">P.</tp:taxon-name-part><tp:taxon-name-part taxon-name-part-type="species" reg="luxor">luxor</tp:taxon-name-part></tp:taxon-name></italic> holotype <bold>133</bold><italic><tp:taxon-name><tp:taxon-name-part taxon-name-part-type="genus" reg="Paramixogaster">P.</tp:taxon-name-part><tp:taxon-name-part taxon-name-part-type="species" reg="sacki">sacki</tp:taxon-name-part></tp:taxon-name></italic> Taiwan, <named-content xmlns:xlink="http://www.w3.org/1999/xlink" content-type="dwc:institutional_code" xlink:title="Naturalis Biodiversity Center" xlink:href="http://grbio.org/institution/naturalis-biodiversity-center" xlink:type="simple">RMNH</named-content><bold>134</bold><italic><tp:taxon-name><tp:taxon-name-part taxon-name-part-type="genus" reg="Paramixogaster">P.</tp:taxon-name-part><tp:taxon-name-part taxon-name-part-type="species" reg="sulawesiana">sulawesiana</tp:taxon-name-part></tp:taxon-name></italic> Reemer, sp. nov. holotype <bold>135</bold><italic><tp:taxon-name><tp:taxon-name-part taxon-name-part-type="genus" reg="Paramixogaster">P.</tp:taxon-name-part><tp:taxon-name-part taxon-name-part-type="species" reg="jubata">jubata</tp:taxon-name-part></tp:taxon-name></italic> Reemer, sp. nov. paratype Vietnam <bold>136</bold><italic><tp:taxon-name><tp:taxon-name-part taxon-name-part-type="genus" reg="Paramixogaster">P.</tp:taxon-name-part><tp:taxon-name-part taxon-name-part-type="species" reg="indica">indica</tp:taxon-name-part></tp:taxon-name></italic> (paratype <italic><tp:taxon-name><tp:taxon-name-part taxon-name-part-type="genus" reg="Paramixogaster">P.</tp:taxon-name-part><tp:taxon-name-part taxon-name-part-type="species" reg="wegneri">wegneri</tp:taxon-name-part></tp:taxon-name></italic> Keiser syn. nov.) <bold>137</bold><italic><tp:taxon-name><tp:taxon-name-part taxon-name-part-type="genus" reg="Paramixogaster">P.</tp:taxon-name-part><tp:taxon-name-part taxon-name-part-type="species" reg="vespiformis">vespiformis</tp:taxon-name-part></tp:taxon-name></italic> Sumatra, <named-content xmlns:xlink="http://www.w3.org/1999/xlink" content-type="dwc:institutional_code" xlink:title="Naturalis Biodiversity Center" xlink:href="http://grbio.org/institution/naturalis-biodiversity-center" xlink:type="simple">RMNH</named-content>.</p></caption><graphic xmlns:xlink="http://www.w3.org/1999/xlink" xlink:href="zookeys-1208-001_article-122829__-g034.jpg" position="float" orientation="portrait" xlink:type="simple" id="oo_1101772.jpg"><uri content-type="original_file" xlink:type="simple">https://binary.pensoft.net/fig/1101772</uri></graphic></fig></tp:treatment-sec></tp:taxon-treatment>
