# Supplementary material for: ﻿Revision of the Oriental species of the hoverfly genus Paramixogaster Brunetti, 1923 (Diptera, Syrphidae, Microdontinae)
Source: Zookeys. 2024 Jul 25;1208:1–48. doi: 10.3897/zookeys.1208.122829 (PMC11294753; doi:10.3897/zookeys.1208.122829)
Supplement: XML Treatment for Paramixogaster vespiformis [file zookeys.1208.122829-treatment15.xml]

<!DOCTYPE tp:taxon-treatment
  PUBLIC "-//TaxonX//DTD Taxonomic Treatment Publishing DTD v0 20100105//EN" "tax-treatment-NSO.dtd">
<tp:taxon-treatment xmlns:tp="http://www.plazi.org/taxpub"><tp:treatment-meta><kwd-group><label>Taxon classification</label><kwd>
              <named-content content-type="kingdom">Animalia</named-content>
            </kwd><kwd>
              <named-content content-type="order">Diptera</named-content>
            </kwd><kwd>
              <named-content content-type="family">Syrphidae</named-content>
            </kwd></kwd-group><mixed-citation publication-type="journal"><person-group><name><surname>Reemer</surname><given-names>Menno</given-names></name><name><surname>Sankararaman</surname><given-names>Hariharakrishnan</given-names></name></person-group><article-title>﻿Revision of the Oriental species of the hoverfly genus <italic><tp:taxon-name><tp:taxon-name-part taxon-name-part-type="genus" reg="Paramixogaster">Paramixogaster</tp:taxon-name-part></tp:taxon-name></italic> Brunetti, 1923 (<tp:taxon-name><tp:taxon-name-part taxon-name-part-type="order">Diptera</tp:taxon-name-part></tp:taxon-name>, <tp:taxon-name><tp:taxon-name-part taxon-name-part-type="family">Syrphidae</tp:taxon-name-part></tp:taxon-name>, <tp:taxon-name><tp:taxon-name-part taxon-name-part-type="subfamily">Microdontinae</tp:taxon-name-part></tp:taxon-name>)</article-title><source>Zookeys</source><day>25</day><month>07</month><year>2024</year><volume>1208</volume><fpage>1</fpage><lpage>48</lpage><pub-id pub-id-type="doi">10.3897/zookeys.1208.122829</pub-id></mixed-citation></tp:treatment-meta><tp:nomenclature><label>﻿</label><tp:taxon-name>
            <object-id xmlns:xlink="http://www.w3.org/1999/xlink" content-type="arpha" xlink:type="simple">1B6A507D-AD34-5458-9439-0F9F3E182A7D</object-id>
            <tp:taxon-name-part taxon-name-part-type="genus" reg="Paramixogaster">Paramixogaster</tp:taxon-name-part>
            <tp:taxon-name-part taxon-name-part-type="species" reg="vespiformis">vespiformis</tp:taxon-name-part>
          </tp:taxon-name><tp:taxon-authority>(de Meijere, 1908)</tp:taxon-authority><xref ref-type="fig" rid="F18">Figs 46–51</xref><xref ref-type="fig" rid="F19">, 52–53</xref><xref ref-type="fig" rid="F31">, 117–122</xref><xref ref-type="fig" rid="F34">, 137</xref><tp:nomenclature-citation-list><tp:nomenclature-citation><tp:taxon-name>
                <tp:taxon-name-part taxon-name-part-type="genus" reg="Microdon">Microdon</tp:taxon-name-part>
                <tp:taxon-name-part taxon-name-part-type="species" reg="vespiformis">vespiformis</tp:taxon-name-part>
              </tp:taxon-name><comment>de Meijere, 1908: 210. Lectotype ♀: Indonesia, Java (<named-content xmlns:xlink="http://www.w3.org/1999/xlink" content-type="dwc:institutional_code" xlink:title="Naturalis Biodiversity Center" xlink:href="http://grbio.org/institution/naturalis-biodiversity-center" xlink:type="simple">RMNH</named-content>) [examined]; <xref ref-type="bibr" rid="B14">Knutson et al. 1975</xref>: 372.</comment></tp:nomenclature-citation><tp:nomenclature-citation><tp:taxon-name>
                <tp:taxon-name-part taxon-name-part-type="genus" reg="Paramicrodon">Paramicrodon</tp:taxon-name-part>
                <tp:taxon-name-part taxon-name-part-type="species" reg="decipiens">decipiens</tp:taxon-name-part>
              </tp:taxon-name><comment>de Meijere, 1917: 242. Holotype ♀: Indonesia, Java (<named-content xmlns:xlink="http://www.w3.org/1999/xlink" content-type="dwc:institutional_code" xlink:title="Naturalis Biodiversity Center" xlink:href="http://grbio.org/institution/naturalis-biodiversity-center" xlink:type="simple">RMNH</named-content>) [examined].</comment></tp:nomenclature-citation><tp:nomenclature-citation><tp:taxon-name>
                <tp:taxon-name-part taxon-name-part-type="genus" reg="Paramicrodon">Paramicrodon</tp:taxon-name-part>
                <tp:taxon-name-part taxon-name-part-type="species" reg="dicipiens">dicipiens</tp:taxon-name-part>
              </tp:taxon-name><comment>de Meijere, 1917 – <xref ref-type="bibr" rid="B14">Knutson et al. 1975</xref>: 373 (misspelling).</comment></tp:nomenclature-citation><tp:nomenclature-citation><tp:taxon-name>
                <tp:taxon-name-part taxon-name-part-type="genus" reg="Paramixogaster">Paramixogaster</tp:taxon-name-part>
                <tp:taxon-name-part taxon-name-part-type="species" reg="decipiens">decipiens</tp:taxon-name-part>
              </tp:taxon-name><comment>(de Meijere, 1917) – <xref ref-type="bibr" rid="B19">Reemer and Ståhls 2013a</xref>: 145.</comment></tp:nomenclature-citation><tp:nomenclature-citation><tp:taxon-name>
                <tp:taxon-name-part taxon-name-part-type="genus" reg="Paramixogaster">Paramixogaster</tp:taxon-name-part>
                <tp:taxon-name-part taxon-name-part-type="species" reg="vespiformis">vespiformis</tp:taxon-name-part>
              </tp:taxon-name><comment>(de Meijere, 1908) – <xref ref-type="bibr" rid="B19">Reemer and Ståhls 2013a</xref>: 145.</comment></tp:nomenclature-citation></tp:nomenclature-citation-list></tp:nomenclature><tp:treatment-sec sec-type="Studied type specimens" id="SECID0EWMCI"><title>Studied type specimens.</title><p><bold><italic>Lectotype</italic></bold> of <italic><tp:taxon-name><tp:taxon-name-part taxon-name-part-type="genus" reg="Microdon">Microdon</tp:taxon-name-part><tp:taxon-name-part taxon-name-part-type="species" reg="vespiformis">vespiformis</tp:taxon-name-part></tp:taxon-name></italic> de Meijere (designated here, see notes). Indonesia • 1 ♀; label 1: “E. Jacobson Batavia Sept. 1907”; label 2: “<italic><tp:taxon-name><tp:taxon-name-part taxon-name-part-type="genus" reg="Microdon">Microdon</tp:taxon-name-part><tp:taxon-name-part taxon-name-part-type="species" reg="vespiformis">vespiformis</tp:taxon-name-part></tp:taxon-name></italic> type det. de Meijere”; label 3 (red): “<italic><tp:taxon-name><tp:taxon-name-part taxon-name-part-type="genus" reg="Microdon">Microdon</tp:taxon-name-part><tp:taxon-name-part taxon-name-part-type="species" reg="vespiformis">vespiformis</tp:taxon-name-part></tp:taxon-name></italic> de Meijere, 1908 ZMAN type DIPT.1074.1”; <named-content xmlns:xlink="http://www.w3.org/1999/xlink" content-type="dwc:institutional_code" xlink:title="Naturalis Biodiversity Center" xlink:href="http://grbio.org/institution/naturalis-biodiversity-center" xlink:type="simple">RMNH</named-content>.</p><p>Indonesia • 1 ♀, paralectotype (new designation, see notes) of <italic><tp:taxon-name><tp:taxon-name-part taxon-name-part-type="genus" reg="Microdon">Microdon</tp:taxon-name-part><tp:taxon-name-part taxon-name-part-type="species" reg="vespiformis">vespiformis</tp:taxon-name-part></tp:taxon-name></italic> de Meijere; label 1: “<italic><tp:taxon-name><tp:taxon-name-part taxon-name-part-type="genus" reg="Microdon">Microdon</tp:taxon-name-part><tp:taxon-name-part taxon-name-part-type="species" reg="vespiformis">vespiformis</tp:taxon-name-part></tp:taxon-name></italic>”; label 2: “<italic><tp:taxon-name><tp:taxon-name-part taxon-name-part-type="genus" reg="Microdon">Microdon</tp:taxon-name-part><tp:taxon-name-part taxon-name-part-type="species" reg="vespiformis">vespiformis</tp:taxon-name-part></tp:taxon-name></italic> de Meijere, 1908 ZMAN type? DIPT.1074”; <named-content xmlns:xlink="http://www.w3.org/1999/xlink" content-type="dwc:institutional_code" xlink:title="Naturalis Biodiversity Center" xlink:href="http://grbio.org/institution/naturalis-biodiversity-center" xlink:type="simple">RMNH</named-content>.</p><p><bold><italic>Holotype</italic></bold> of <italic><tp:taxon-name><tp:taxon-name-part taxon-name-part-type="genus" reg="Paramicrodon">Paramicrodon</tp:taxon-name-part><tp:taxon-name-part taxon-name-part-type="species" reg="decipiens">decipiens</tp:taxon-name-part></tp:taxon-name></italic> de Meijere. Indonesia • 1 ♀; Java; <named-content xmlns:xlink="http://www.w3.org/1999/xlink" content-type="dwc:institutional_code" xlink:title="Naturalis Biodiversity Center" xlink:href="http://grbio.org/institution/naturalis-biodiversity-center" xlink:type="simple">RMNH</named-content>. Label 1: “Salatiga V.1915 Roepke”; label 2: “<italic><tp:taxon-name><tp:taxon-name-part taxon-name-part-type="genus" reg="Paramicrodon">Paramicrodon</tp:taxon-name-part><tp:taxon-name-part taxon-name-part-type="species" reg="decipiens">decipiens</tp:taxon-name-part></tp:taxon-name></italic> det. de Meijere Type”; label 3 (red): “<tp:taxon-name><tp:taxon-name-part taxon-name-part-type="genus" reg="Microdon">Microdon</tp:taxon-name-part><tp:taxon-name-part taxon-name-part-type="species" reg="decipiens">decipiens</tp:taxon-name-part></tp:taxon-name> de Meijere, 1917 ZMAN type DIPT.0975.1”; <named-content xmlns:xlink="http://www.w3.org/1999/xlink" content-type="dwc:institutional_code" xlink:title="Naturalis Biodiversity Center" xlink:href="http://grbio.org/institution/naturalis-biodiversity-center" xlink:type="simple">RMNH</named-content>.</p><p><bold><italic>Paratypes</italic></bold> of <italic><tp:taxon-name><tp:taxon-name-part taxon-name-part-type="genus" reg="Paramicrodon">Paramicrodon</tp:taxon-name-part><tp:taxon-name-part taxon-name-part-type="species" reg="decipiens">decipiens</tp:taxon-name-part></tp:taxon-name></italic> de Meijere (only puparia, no adult specimens, although probably the holotype was reared from one of these specimens). Indonesia • 3 empty puparia on a piece of dry leaf. Label 1: “Salatiga V.1915 Roepke”; label 2: “<italic><tp:taxon-name><tp:taxon-name-part taxon-name-part-type="genus" reg="Paramicrodon">Paramicrodon</tp:taxon-name-part><tp:taxon-name-part taxon-name-part-type="species" reg="decipiens">decipiens</tp:taxon-name-part></tp:taxon-name></italic> de Meijere, 1917 ZMAN type? DIPT.0975”.</p></tp:treatment-sec><tp:treatment-sec sec-type="Additional specimens" id="SECID0EZRCI"><title>Additional specimens.</title><p>Indonesia • 1 ♀; Java; Apr. 1908; E. Jacobson leg.; <named-content xmlns:xlink="http://www.w3.org/1999/xlink" content-type="dwc:institutional_code" xlink:title="Naturalis Biodiversity Center" xlink:href="http://grbio.org/institution/naturalis-biodiversity-center" xlink:type="simple">RMNH</named-content> • 1 ♀; Java, Dungus Iwul; 2 Dec. 1952; alt. 100 m; M.A. Lieftinck leg.; <named-content xmlns:xlink="http://www.w3.org/1999/xlink" content-type="dwc:institutional_code" xlink:title="Naturalis Biodiversity Center" xlink:href="http://grbio.org/institution/naturalis-biodiversity-center" xlink:type="simple">RMNH</named-content> • 3 ♂ 1 ♀; Sumatra, Fort De Kock; alt. 920 m; 1925; E. Jacobson leg.; <named-content xmlns:xlink="http://www.w3.org/1999/xlink" content-type="dwc:institutional_code" xlink:title="Naturalis Biodiversity Center" xlink:href="http://grbio.org/institution/naturalis-biodiversity-center" xlink:type="simple">RMNH</named-content> • 1 ♀; W. Bali, nr. Negara, rainforest above Batuagung; alt. 550 m; 4–6 Dec. 1991; C. van Achterberg leg.; <named-content xmlns:xlink="http://www.w3.org/1999/xlink" content-type="dwc:institutional_code" xlink:title="Naturalis Biodiversity Center" xlink:href="http://grbio.org/institution/naturalis-biodiversity-center" xlink:type="simple">RMNH</named-content>.</p><p>Malaysia • 1 ♂; Penang; 1927; C.F. Baker leg.; <named-content xmlns:xlink="http://www.w3.org/1999/xlink" content-type="dwc:institutional_code" xlink:title="United States National Museum, Smithsonian Institution" xlink:href="http://grbio.org/institution/smithsonian-institution-national-museum-natural-history-0" xlink:type="simple">USNM</named-content> • 1 ♂; Penang; 8 Dec. 1942; H.T. Pagden leg.; <named-content xmlns:xlink="http://www.w3.org/1999/xlink" content-type="dwc:institutional_code" xlink:title="Natural History Museum, London" xlink:href="http://grbio.org/institution/natural-history-museum-london" xlink:type="simple">NHMUK</named-content> [13933416].</p><p>Philippines • 1 ♂; Palawan, Brookes, Point Uring Uring; 16 Aug. 1961; Noona Dan. Exp. 61–62 leg.; <named-content xmlns:xlink="http://www.w3.org/1999/xlink" content-type="dwc:institutional_code" xlink:title="Natural History Museum of Denmark" xlink:href="http://grbio.org/institution/zoological-museum-university-copenhagen" xlink:type="simple">ZMUC</named-content> • 1 ♂; Palawan, Brookes, Point Uring Uring; 10 Sep. 1961; Noona Dan. Exp. 61–62 leg.; <named-content xmlns:xlink="http://www.w3.org/1999/xlink" content-type="dwc:institutional_code" xlink:title="Natural History Museum of Denmark" xlink:href="http://grbio.org/institution/zoological-museum-university-copenhagen" xlink:type="simple">ZMUC</named-content> • 1 ♂; Palawan, Mantalingajan, Pinigisan; 7 Sep. 1961; Noona Dan. Exp. 61–62 leg.; <named-content xmlns:xlink="http://www.w3.org/1999/xlink" content-type="dwc:institutional_code" xlink:title="Natural History Museum of Denmark" xlink:href="http://grbio.org/institution/zoological-museum-university-copenhagen" xlink:type="simple">ZMUC</named-content> • 1 ♂; Balabac, Dalawan Bay; 8 Oct. 1961; Noona Dan. Exp. 61–62 leg.; <named-content xmlns:xlink="http://www.w3.org/1999/xlink" content-type="dwc:institutional_code" xlink:title="Natural History Museum of Denmark" xlink:href="http://grbio.org/institution/zoological-museum-university-copenhagen" xlink:type="simple">ZMUC</named-content> • 1 ♂; Balabac, Dalawan Bay; 13 Oct. 1961; Noona Dan. Exp. 61–62 leg.; <named-content xmlns:xlink="http://www.w3.org/1999/xlink" content-type="dwc:institutional_code" xlink:title="Natural History Museum of Denmark" xlink:href="http://grbio.org/institution/zoological-museum-university-copenhagen" xlink:type="simple">ZMUC</named-content> • 1 ♀; Balabac, Dalawan Bay; 10 Oct. 1961; Noona Dan. Exp. 61–62 leg.; <named-content xmlns:xlink="http://www.w3.org/1999/xlink" content-type="dwc:institutional_code" xlink:title="Natural History Museum of Denmark" xlink:href="http://grbio.org/institution/zoological-museum-university-copenhagen" xlink:type="simple">ZMUC</named-content>.</p><p>Thailand • 1 ♀; Chantaburi Prov., Tha Mai District, Ao Khating; 1 Jan. 1992; G.R. Ballmer leg.; <named-content xmlns:xlink="http://www.w3.org/1999/xlink" content-type="dwc:institutional_code" xlink:title="University of California, Dep. of Entomology" xlink:href="http://grbio.org/institution/university-california-riverside" xlink:type="simple">UCRC</named-content> [label: “Photo KC64-318:31-33”]</p></tp:treatment-sec><tp:treatment-sec sec-type="diagnosis" id="SECID0EZTCI"><title>Diagnosis.</title><p>Body length: males 7–9 mm (<italic>n</italic> = 7), females 6–10 mm (<italic>n</italic> = 6). This belongs to the group of species without lateral bulges on the frons. From <italic><tp:taxon-name><tp:taxon-name-part taxon-name-part-type="genus" reg="Paramixogaster">P.</tp:taxon-name-part><tp:taxon-name-part taxon-name-part-type="species" reg="luxor">luxor</tp:taxon-name-part></tp:taxon-name></italic> it differs by the postpedicel being longer than the scape (shorter in <italic><tp:taxon-name><tp:taxon-name-part taxon-name-part-type="genus" reg="Paramixogaster">P.</tp:taxon-name-part><tp:taxon-name-part taxon-name-part-type="species" reg="luxor">luxor</tp:taxon-name-part></tp:taxon-name></italic>). From <italic><tp:taxon-name><tp:taxon-name-part taxon-name-part-type="genus" reg="Paramixogaster">P.</tp:taxon-name-part><tp:taxon-name-part taxon-name-part-type="species" reg="contracta">contracta</tp:taxon-name-part></tp:taxon-name></italic> and <italic><tp:taxon-name><tp:taxon-name-part taxon-name-part-type="genus" reg="Paramixogaster">P.</tp:taxon-name-part><tp:taxon-name-part taxon-name-part-type="species" reg="conveniens">conveniens</tp:taxon-name-part></tp:taxon-name></italic> it differs by the incomplete transverse suture (complete in <italic><tp:taxon-name><tp:taxon-name-part taxon-name-part-type="genus" reg="Paramixogaster">P.</tp:taxon-name-part><tp:taxon-name-part taxon-name-part-type="species" reg="contracta">contracta</tp:taxon-name-part></tp:taxon-name></italic> and <italic><tp:taxon-name><tp:taxon-name-part taxon-name-part-type="genus" reg="Paramixogaster">P.</tp:taxon-name-part><tp:taxon-name-part taxon-name-part-type="species" reg="conveniens">conveniens</tp:taxon-name-part></tp:taxon-name></italic>). From <italic><tp:taxon-name><tp:taxon-name-part taxon-name-part-type="genus" reg="Paramixogaster">P.</tp:taxon-name-part><tp:taxon-name-part taxon-name-part-type="species" reg="sacki">sacki</tp:taxon-name-part></tp:taxon-name></italic> it differs by tergites 3 and 4 being black with yellow posterior margin (yellow with pattern of black vittae in <italic><tp:taxon-name><tp:taxon-name-part taxon-name-part-type="genus" reg="Paramixogaster">P.</tp:taxon-name-part><tp:taxon-name-part taxon-name-part-type="species" reg="sacki">sacki</tp:taxon-name-part></tp:taxon-name></italic>). It differs from <italic><tp:taxon-name><tp:taxon-name-part taxon-name-part-type="genus" reg="Paramixogaster">P.</tp:taxon-name-part><tp:taxon-name-part taxon-name-part-type="species" reg="jubata">jubata</tp:taxon-name-part></tp:taxon-name></italic> Reemer, sp. nov. by the shorter tergite 2, of which the posterior margin is wider than the median length (longer in <italic><tp:taxon-name><tp:taxon-name-part taxon-name-part-type="genus" reg="Paramixogaster">P.</tp:taxon-name-part><tp:taxon-name-part taxon-name-part-type="species" reg="jubata">jubata</tp:taxon-name-part></tp:taxon-name></italic> Reemer, sp. nov.), the dark anterior margin of the scutellum (entirely yellow in <italic><tp:taxon-name><tp:taxon-name-part taxon-name-part-type="genus" reg="Paramixogaster">P.</tp:taxon-name-part><tp:taxon-name-part taxon-name-part-type="species" reg="jubata">jubata</tp:taxon-name-part></tp:taxon-name></italic> Reemer, sp. nov.) and the shorter setulae on the vertex.</p><p><italic><tp:taxon-name><tp:taxon-name-part taxon-name-part-type="genus" reg="Paramixogaster">Paramixogaster</tp:taxon-name-part><tp:taxon-name-part taxon-name-part-type="species" reg="vespiformis">vespiformis</tp:taxon-name-part></tp:taxon-name></italic> is most similar to <italic><tp:taxon-name><tp:taxon-name-part taxon-name-part-type="genus" reg="Paramixogaster">P.</tp:taxon-name-part><tp:taxon-name-part taxon-name-part-type="species" reg="indica">indica</tp:taxon-name-part></tp:taxon-name></italic>, from which it differs by the interrupted yellow vitta between postpronotum and posterior callus (continuous in <italic><tp:taxon-name><tp:taxon-name-part taxon-name-part-type="genus" reg="Paramixogaster">P.</tp:taxon-name-part><tp:taxon-name-part taxon-name-part-type="species" reg="indica">indica</tp:taxon-name-part></tp:taxon-name></italic>), and the shorter postpedicel in the male, which is 3.3–3.7× as long as the scape (4.4–5.6× as long in <italic><tp:taxon-name><tp:taxon-name-part taxon-name-part-type="genus" reg="Paramixogaster">P.</tp:taxon-name-part><tp:taxon-name-part taxon-name-part-type="species" reg="indica">indica</tp:taxon-name-part></tp:taxon-name></italic>). Male: postpedicel 3.3–3.7× as long as scape. Female: postpedicel 1.6–2.9× as long as scape. The degree of infuscation of wing apex is very variable. Male genitalia as in Fig. <xref ref-type="fig" rid="F34">137</xref>.</p></tp:treatment-sec><tp:treatment-sec sec-type="notes" id="SECID0EOZCI"><title>Notes.</title><p>The description of <italic><tp:taxon-name><tp:taxon-name-part taxon-name-part-type="genus" reg="Microdon">Microdon</tp:taxon-name-part><tp:taxon-name-part taxon-name-part-type="species" reg="vespiformis">vespiformis</tp:taxon-name-part></tp:taxon-name></italic> by <xref ref-type="bibr" rid="B7">de Meijere (1908)</xref> was based on an unknown number of specimens. The specimen identified as syntype by <xref ref-type="bibr" rid="B6">de Jong (2000)</xref> is clearly a primary type, based on the label information and the concurrence of its characters with the original description. This specimen is here designated as lectotype. The <named-content xmlns:xlink="http://www.w3.org/1999/xlink" content-type="dwc:institutional_code" xlink:title="Naturalis Biodiversity Center" xlink:href="http://grbio.org/institution/naturalis-biodiversity-center" xlink:type="simple">RMNH</named-content> collection also holds a female specimen which is considered by <xref ref-type="bibr" rid="B6">de Jong (2000)</xref> as a possible syntype of <italic><tp:taxon-name><tp:taxon-name-part taxon-name-part-type="genus" reg="Microdon">Microdon</tp:taxon-name-part><tp:taxon-name-part taxon-name-part-type="species" reg="vespiformis">vespiformis</tp:taxon-name-part></tp:taxon-name></italic> de Meijere. The label is in de Meijere’s handwriting and the specimen agrees well with the other syntype, except that it is smaller (6 mm), and it has a peculiar forked appendix on vein R<sub>4+5</sub>. This latter character is considered as an abnormality. Unlike the lectotype, however, this specimen has no locality information on the label. Besides, <xref ref-type="bibr" rid="B7">de Meijere (1908)</xref> does not mention a smaller specimen with an aberrant wing venation. Therefore, this specimen is here regarded as not belonging to the type series.</p><p>In the same paper as the one in which he described <italic><tp:taxon-name><tp:taxon-name-part taxon-name-part-type="genus" reg="Microdon">Microdon</tp:taxon-name-part><tp:taxon-name-part taxon-name-part-type="species" reg="vespiformis">vespiformis</tp:taxon-name-part></tp:taxon-name></italic>, <xref ref-type="bibr" rid="B7">de Meijere (1908)</xref> also described specimens from Bali which he identified as <italic><tp:taxon-name><tp:taxon-name-part taxon-name-part-type="genus" reg="Microdon">Microdon</tp:taxon-name-part><tp:taxon-name-part taxon-name-part-type="species" reg="indicus">indicus</tp:taxon-name-part></tp:taxon-name></italic> (Doleschall). However, as de Meijere noted himself, these specimens differ from <italic><tp:taxon-name><tp:taxon-name-part taxon-name-part-type="genus" reg="Microdon">M.</tp:taxon-name-part><tp:taxon-name-part taxon-name-part-type="species" reg="indicus">indicus</tp:taxon-name-part></tp:taxon-name></italic> as described by <xref ref-type="bibr" rid="B9">Doleschall (1857)</xref>, and also from <italic><tp:taxon-name><tp:taxon-name-part taxon-name-part-type="genus" reg="Microdon">Microdon</tp:taxon-name-part><tp:taxon-name-part taxon-name-part-type="species" reg="vespiformis">vespiformis</tp:taxon-name-part></tp:taxon-name></italic> de Meijere, 1908, because the frons is rather uneven (‘ziemlich uneben’) and bears two large, round elevations (‘etwas erhabenen grossen runden Stellen’). This character reminds of the lateral bulges on the frons found in several other <italic><tp:taxon-name><tp:taxon-name-part taxon-name-part-type="genus" reg="Paramixogaster">Paramixogaster</tp:taxon-name-part></tp:taxon-name></italic> species (e.g., <italic><tp:taxon-name><tp:taxon-name-part taxon-name-part-type="genus" reg="Paramixogaster">P.</tp:taxon-name-part><tp:taxon-name-part taxon-name-part-type="species" reg="icariiformis">icariiformis</tp:taxon-name-part></tp:taxon-name></italic>, <italic><tp:taxon-name><tp:taxon-name-part taxon-name-part-type="genus" reg="Paramixogaster">P.</tp:taxon-name-part><tp:taxon-name-part taxon-name-part-type="species" reg="sulawesiana">sulawesiana</tp:taxon-name-part></tp:taxon-name></italic> Reemer, sp. nov., Fig. <xref ref-type="fig" rid="F3">6</xref>), but not in <italic><tp:taxon-name><tp:taxon-name-part taxon-name-part-type="genus" reg="Paramixogaster">P.</tp:taxon-name-part><tp:taxon-name-part taxon-name-part-type="species" reg="indica">indica</tp:taxon-name-part></tp:taxon-name></italic> or <italic><tp:taxon-name><tp:taxon-name-part taxon-name-part-type="genus" reg="Paramixogaster">P.</tp:taxon-name-part><tp:taxon-name-part taxon-name-part-type="species" reg="vespiformis">vespiformis</tp:taxon-name-part></tp:taxon-name></italic>. Probably, the Balinese specimens referred to by de Meijere as <italic><tp:taxon-name><tp:taxon-name-part taxon-name-part-type="genus" reg="Ceratophya">C.</tp:taxon-name-part><tp:taxon-name-part taxon-name-part-type="species" reg="indica">indica</tp:taxon-name-part></tp:taxon-name></italic> were misidentified. Unfortunately, no specimens identified by de Meijere as <italic><tp:taxon-name><tp:taxon-name-part taxon-name-part-type="genus" reg="Ceratophya">C.</tp:taxon-name-part><tp:taxon-name-part taxon-name-part-type="species" reg="indica">indica</tp:taxon-name-part></tp:taxon-name></italic> could be found in the collection of the <named-content xmlns:xlink="http://www.w3.org/1999/xlink" content-type="dwc:institutional_code" xlink:title="Naturalis Biodiversity Center" xlink:href="http://grbio.org/institution/naturalis-biodiversity-center" xlink:type="simple">RMNH</named-content> (which nowadays includes the collection of the former ZMAN, in which most of de Meijere’s material was deposited). So, the identity of <italic><tp:taxon-name><tp:taxon-name-part taxon-name-part-type="genus" reg="Microdon">Microdon</tp:taxon-name-part><tp:taxon-name-part taxon-name-part-type="species" reg="indicus">indicus</tp:taxon-name-part></tp:taxon-name></italic> (Doleschall) <italic>sensu</italic><xref ref-type="bibr" rid="B7">de Meijere (1908)</xref> remains unclear.</p><p>The empty puparia (Figs <xref ref-type="fig" rid="F19">52</xref>, <xref ref-type="fig" rid="F19">53</xref>) listed among the type specimens of <italic><tp:taxon-name><tp:taxon-name-part taxon-name-part-type="genus" reg="Paramicrodon">Paramicrodon</tp:taxon-name-part><tp:taxon-name-part taxon-name-part-type="species" reg="decipiens">decipiens</tp:taxon-name-part></tp:taxon-name></italic> de Meijere have also been described by <xref ref-type="bibr" rid="B8">de Meijere (1917)</xref>, so these can be regarded to belong to the type series (<xref ref-type="bibr" rid="B6">de Jong 2000</xref>). As the species description is based on the single adult female, thus the holotype, the empty puparia are considered paratypes.</p><p>In the holotype of <italic><tp:taxon-name><tp:taxon-name-part taxon-name-part-type="genus" reg="Paramixogaster">P.</tp:taxon-name-part><tp:taxon-name-part taxon-name-part-type="species" reg="decipiens">decipiens</tp:taxon-name-part></tp:taxon-name></italic> there is no appendix on vein R<sub>4+5</sub>. Otherwise, the species is very similar to the other specimens here identified as <italic><tp:taxon-name><tp:taxon-name-part taxon-name-part-type="genus" reg="Paramixogaster">P.</tp:taxon-name-part><tp:taxon-name-part taxon-name-part-type="species" reg="vespiformis">vespiformis</tp:taxon-name-part></tp:taxon-name></italic>. In some of the specimens from the Philippines this appendix is also lacking, whereas in one specimen it is only present in one of the wings.</p><p><italic><tp:taxon-name><tp:taxon-name-part taxon-name-part-type="genus" reg="Paramixogaster">Paramixogaster</tp:taxon-name-part><tp:taxon-name-part taxon-name-part-type="species" reg="vespiformis">vespiformis</tp:taxon-name-part></tp:taxon-name></italic> is very similar to <italic><tp:taxon-name><tp:taxon-name-part taxon-name-part-type="genus" reg="Paramixogaster">P.</tp:taxon-name-part><tp:taxon-name-part taxon-name-part-type="species" reg="indica">indica</tp:taxon-name-part></tp:taxon-name></italic>, so such an extent that these taxa might be considered synonymous as well in the future. Unfortunately, most of the available specimens are at least several decades old, so molecular analyses are not very feasible. As the morphological differences are small, but consistent, here the view is taken that these taxa represent two different, albeit closely similar species.</p><p>The separation between the ranges of <italic><tp:taxon-name><tp:taxon-name-part taxon-name-part-type="genus" reg="Paramixogaster">P.</tp:taxon-name-part><tp:taxon-name-part taxon-name-part-type="species" reg="indica">indica</tp:taxon-name-part></tp:taxon-name></italic> and <italic><tp:taxon-name><tp:taxon-name-part taxon-name-part-type="genus" reg="Paramixogaster">P.</tp:taxon-name-part><tp:taxon-name-part taxon-name-part-type="species" reg="vespiformis">vespiformis</tp:taxon-name-part></tp:taxon-name></italic> seems to follow the line of Wallace, as well as Huxley’s adaptation of it (<xref ref-type="bibr" rid="B15">Lohman et al. 2011</xref>), with <italic><tp:taxon-name><tp:taxon-name-part taxon-name-part-type="genus" reg="Paramixogaster">P.</tp:taxon-name-part><tp:taxon-name-part taxon-name-part-type="species" reg="indica">indica</tp:taxon-name-part></tp:taxon-name></italic> being the Wallacean species and <italic><tp:taxon-name><tp:taxon-name-part taxon-name-part-type="genus" reg="Paramixogaster">P.</tp:taxon-name-part><tp:taxon-name-part taxon-name-part-type="species" reg="vespiformis">vespiformis</tp:taxon-name-part></tp:taxon-name></italic> occurring on the Sunda Shelf. The single exception seems to be a female specimen from Bali (collected near Negara rainforest, above Batuagung, 4–6.XII.1991, leg. C. van Achterberg, coll. <named-content xmlns:xlink="http://www.w3.org/1999/xlink" content-type="dwc:institutional_code" xlink:title="Naturalis Biodiversity Center" xlink:href="http://grbio.org/institution/naturalis-biodiversity-center" xlink:type="simple">RMNH</named-content>). The yellow lateral vitta along the scutum is continuous in this specimen, which would indicate <italic><tp:taxon-name><tp:taxon-name-part taxon-name-part-type="genus" reg="Paramixogaster">P.</tp:taxon-name-part><tp:taxon-name-part taxon-name-part-type="species" reg="indica">indica</tp:taxon-name-part></tp:taxon-name></italic>. However, the other characters differentiating between <italic><tp:taxon-name><tp:taxon-name-part taxon-name-part-type="genus" reg="Paramixogaster">P.</tp:taxon-name-part><tp:taxon-name-part taxon-name-part-type="species" reg="indica">indica</tp:taxon-name-part></tp:taxon-name></italic> and <italic><tp:taxon-name><tp:taxon-name-part taxon-name-part-type="genus" reg="Paramixogaster">P.</tp:taxon-name-part><tp:taxon-name-part taxon-name-part-type="species" reg="vespiformis">vespiformis</tp:taxon-name-part></tp:taxon-name></italic> can only be seen in males, so identification based on this single colour character remains a bit uncertain. This female specimen is here left unidentified and it is therefore not listed among the studied specimens. It would not be the first ‘Wallacean’ taxon to colonise Bali (<xref ref-type="bibr" rid="B24">Tänzler et al. 2014</xref>), but more specimens are needed to confirm that this is indeed the case.</p><p>A larva of this species was found by Greg R. Ballmer (pers. comm. 2023) in Thailand in 1992 in a folded leaf shelter, also occupied by ants, putative <italic><tp:taxon-name><tp:taxon-name-part taxon-name-part-type="genus" reg="Dolichoderus">Dolichoderus</tp:taxon-name-part><tp:taxon-name-part taxon-name-part-type="species" reg="thoracicus">thoracicus</tp:taxon-name-part></tp:taxon-name></italic> (Smith, 1860) (Fig. <xref ref-type="fig" rid="F2">4</xref>). This specimen was reared to the adult stage, and the adult specimen is mounted together with the empty puparium. See section <italic>Additional material</italic> for further details.</p></tp:treatment-sec><tp:treatment-sec sec-type="distribution" id="SECID0EVFDI"><title>Distribution.</title><p>Known from Thailand, Peninsular Malaysia, the Indonesian islands Sumatra, Java and Bali, and the Philippines. From the Philippines, all specimens are from the islands Balabac and Palawan. All known localities are situated west of the Wallace Line (and also of Huxley’s adaptation of it).</p></tp:treatment-sec><tp:treatment-sec><!--Section generated to contain objects referenced in tp:taxon-treatment.--><fig id="F18" position="float" orientation="portrait"><object-id xmlns:xlink="http://www.w3.org/1999/xlink" content-type="doi" xlink:type="simple">10.3897/zookeys.1208.122829.figures46-51</object-id><object-id xmlns:xlink="http://www.w3.org/1999/xlink" content-type="arpha" xlink:type="simple">450571A6-F1DE-5391-B476-C2C89737B6C4</object-id><label>Figures 46–51.</label><caption><p><italic><tp:taxon-name><tp:taxon-name-part taxon-name-part-type="genus" reg="Microdon">Microdon</tp:taxon-name-part><tp:taxon-name-part taxon-name-part-type="species" reg="decipiens">decipiens</tp:taxon-name-part></tp:taxon-name></italic> de Meijere, female, holotype: <bold>46</bold> habitus, dorsal <bold>47</bold> habitus, lateral <bold>48</bold> head, frontal <bold>49</bold> head, lateral <bold>50</bold> head, dorsal <bold>51</bold> wing.</p></caption><graphic xmlns:xlink="http://www.w3.org/1999/xlink" xlink:href="zookeys-1208-001_article-122829__-g018.jpg" position="float" orientation="portrait" xlink:type="simple" id="oo_1101756.jpg"><uri content-type="original_file" xlink:type="simple">https://binary.pensoft.net/fig/1101756</uri></graphic></fig><fig id="F19" position="float" orientation="portrait"><object-id xmlns:xlink="http://www.w3.org/1999/xlink" content-type="doi" xlink:type="simple">10.3897/zookeys.1208.122829.figures52-53</object-id><object-id xmlns:xlink="http://www.w3.org/1999/xlink" content-type="arpha" xlink:type="simple">496C76C0-51C3-53FD-902D-4B1C55417756</object-id><label>Figures 52, 53.</label><caption><p><italic><tp:taxon-name><tp:taxon-name-part taxon-name-part-type="genus" reg="Microdon">Microdon</tp:taxon-name-part><tp:taxon-name-part taxon-name-part-type="species" reg="decipiens">decipiens</tp:taxon-name-part></tp:taxon-name></italic> de Meijere, puparium, paratype: <bold>52</bold> habitus, dorsal <bold>53</bold> habitus, lateral.</p></caption><graphic xmlns:xlink="http://www.w3.org/1999/xlink" xlink:href="zookeys-1208-001_article-122829__-g019.jpg" position="float" orientation="portrait" xlink:type="simple" id="oo_1101757.jpg"><uri content-type="original_file" xlink:type="simple">https://binary.pensoft.net/fig/1101757</uri></graphic></fig><fig id="F31" position="float" orientation="portrait"><object-id xmlns:xlink="http://www.w3.org/1999/xlink" content-type="doi" xlink:type="simple">10.3897/zookeys.1208.122829.figures117-122</object-id><object-id xmlns:xlink="http://www.w3.org/1999/xlink" content-type="arpha" xlink:type="simple">77872C06-90F9-503F-A077-BFDE2D411F4D</object-id><label>Figures 117–122.</label><caption><p><italic><tp:taxon-name><tp:taxon-name-part taxon-name-part-type="genus" reg="Microdon">Microdon</tp:taxon-name-part><tp:taxon-name-part taxon-name-part-type="species" reg="vespiformis">vespiformis</tp:taxon-name-part></tp:taxon-name></italic> de Meijere female, lectotype: <bold>117</bold> habitus, dorsal <bold>118</bold> habitus, lateral <bold>119</bold> head, frontal <bold>120</bold> head, lateral <bold>121</bold> head, dorsal <bold>122</bold> wing.</p></caption><graphic xmlns:xlink="http://www.w3.org/1999/xlink" xlink:href="zookeys-1208-001_article-122829__-g031.jpg" position="float" orientation="portrait" xlink:type="simple" id="oo_1101769.jpg"><uri content-type="original_file" xlink:type="simple">https://binary.pensoft.net/fig/1101769</uri></graphic></fig><fig id="F34" position="float" orientation="portrait"><object-id xmlns:xlink="http://www.w3.org/1999/xlink" content-type="doi" xlink:type="simple">10.3897/zookeys.1208.122829.figures130-137</object-id><object-id xmlns:xlink="http://www.w3.org/1999/xlink" content-type="arpha" xlink:type="simple">CE5DE9AB-0843-5A1B-BD26-34581280A23F</object-id><label>Figures 130–137.</label><caption><p>Male genitalia of <italic><tp:taxon-name><tp:taxon-name-part taxon-name-part-type="genus" reg="Paramixogaster">Paramixogaster</tp:taxon-name-part></tp:taxon-name></italic> species: <bold>130</bold><italic><tp:taxon-name><tp:taxon-name-part taxon-name-part-type="genus" reg="Paramixogaster">P.</tp:taxon-name-part><tp:taxon-name-part taxon-name-part-type="species" reg="contracta">contracta</tp:taxon-name-part></tp:taxon-name></italic> (paratype <italic><tp:taxon-name><tp:taxon-name-part taxon-name-part-type="genus" reg="Microdon">Microdon</tp:taxon-name-part><tp:taxon-name-part taxon-name-part-type="species" reg="subpetiolatus">subpetiolatus</tp:taxon-name-part></tp:taxon-name></italic> Thompson) <bold>131</bold><italic><tp:taxon-name><tp:taxon-name-part taxon-name-part-type="genus" reg="Paramixogaster">P.</tp:taxon-name-part><tp:taxon-name-part taxon-name-part-type="species" reg="halmaherensis">halmaherensis</tp:taxon-name-part></tp:taxon-name></italic> Reemer, sp. nov. holotype <bold>132</bold><italic><tp:taxon-name><tp:taxon-name-part taxon-name-part-type="genus" reg="Paramixogaster">P.</tp:taxon-name-part><tp:taxon-name-part taxon-name-part-type="species" reg="luxor">luxor</tp:taxon-name-part></tp:taxon-name></italic> holotype <bold>133</bold><italic><tp:taxon-name><tp:taxon-name-part taxon-name-part-type="genus" reg="Paramixogaster">P.</tp:taxon-name-part><tp:taxon-name-part taxon-name-part-type="species" reg="sacki">sacki</tp:taxon-name-part></tp:taxon-name></italic> Taiwan, <named-content xmlns:xlink="http://www.w3.org/1999/xlink" content-type="dwc:institutional_code" xlink:title="Naturalis Biodiversity Center" xlink:href="http://grbio.org/institution/naturalis-biodiversity-center" xlink:type="simple">RMNH</named-content><bold>134</bold><italic><tp:taxon-name><tp:taxon-name-part taxon-name-part-type="genus" reg="Paramixogaster">P.</tp:taxon-name-part><tp:taxon-name-part taxon-name-part-type="species" reg="sulawesiana">sulawesiana</tp:taxon-name-part></tp:taxon-name></italic> Reemer, sp. nov. holotype <bold>135</bold><italic><tp:taxon-name><tp:taxon-name-part taxon-name-part-type="genus" reg="Paramixogaster">P.</tp:taxon-name-part><tp:taxon-name-part taxon-name-part-type="species" reg="jubata">jubata</tp:taxon-name-part></tp:taxon-name></italic> Reemer, sp. nov. paratype Vietnam <bold>136</bold><italic><tp:taxon-name><tp:taxon-name-part taxon-name-part-type="genus" reg="Paramixogaster">P.</tp:taxon-name-part><tp:taxon-name-part taxon-name-part-type="species" reg="indica">indica</tp:taxon-name-part></tp:taxon-name></italic> (paratype <italic><tp:taxon-name><tp:taxon-name-part taxon-name-part-type="genus" reg="Paramixogaster">P.</tp:taxon-name-part><tp:taxon-name-part taxon-name-part-type="species" reg="wegneri">wegneri</tp:taxon-name-part></tp:taxon-name></italic> Keiser syn. nov.) <bold>137</bold><italic><tp:taxon-name><tp:taxon-name-part taxon-name-part-type="genus" reg="Paramixogaster">P.</tp:taxon-name-part><tp:taxon-name-part taxon-name-part-type="species" reg="vespiformis">vespiformis</tp:taxon-name-part></tp:taxon-name></italic> Sumatra, <named-content xmlns:xlink="http://www.w3.org/1999/xlink" content-type="dwc:institutional_code" xlink:title="Naturalis Biodiversity Center" xlink:href="http://grbio.org/institution/naturalis-biodiversity-center" xlink:type="simple">RMNH</named-content>.</p></caption><graphic xmlns:xlink="http://www.w3.org/1999/xlink" xlink:href="zookeys-1208-001_article-122829__-g034.jpg" position="float" orientation="portrait" xlink:type="simple" id="oo_1101772.jpg"><uri content-type="original_file" xlink:type="simple">https://binary.pensoft.net/fig/1101772</uri></graphic></fig><fig id="F3" position="float" orientation="portrait"><object-id xmlns:xlink="http://www.w3.org/1999/xlink" content-type="doi" xlink:type="simple">10.3897/zookeys.1208.122829.figures5-6</object-id><object-id xmlns:xlink="http://www.w3.org/1999/xlink" content-type="arpha" xlink:type="simple">8711D9C2-572A-5BC7-BD2B-DF15123D0606</object-id><label>Figures 5, 6.</label><caption><p>Head, dorsolateral: <bold>5</bold> frons more or less even, without lateral bulges (<italic><tp:taxon-name><tp:taxon-name-part taxon-name-part-type="genus" reg="Paramixogaster">Paramixogaster</tp:taxon-name-part><tp:taxon-name-part taxon-name-part-type="species" reg="vespiformis">vespiformis</tp:taxon-name-part></tp:taxon-name></italic> female, Indonesia) <bold>6</bold> frons uneven, with lateral bulges (<italic><tp:taxon-name><tp:taxon-name-part taxon-name-part-type="genus" reg="Paramixogaster">P.</tp:taxon-name-part><tp:taxon-name-part taxon-name-part-type="species" reg="icariiformis">icariiformis</tp:taxon-name-part></tp:taxon-name></italic> female, neotype).</p></caption><graphic xmlns:xlink="http://www.w3.org/1999/xlink" xlink:href="zookeys-1208-001_article-122829__-g003.jpg" position="float" orientation="portrait" xlink:type="simple" id="oo_1101741.jpg"><uri content-type="original_file" xlink:type="simple">https://binary.pensoft.net/fig/1101741</uri></graphic></fig><fig id="F2" position="float" orientation="portrait"><object-id xmlns:xlink="http://www.w3.org/1999/xlink" content-type="doi" xlink:type="simple">10.3897/zookeys.1208.122829.figure4</object-id><object-id xmlns:xlink="http://www.w3.org/1999/xlink" content-type="arpha" xlink:type="simple">B9AAE987-914B-5657-9312-7A6F3EA82A2D</object-id><label>Figure 4.</label><caption><p>Larva of <italic><tp:taxon-name><tp:taxon-name-part taxon-name-part-type="genus" reg="Paramixogaster">Paramixogaster</tp:taxon-name-part><tp:taxon-name-part taxon-name-part-type="species" reg="vespiformis">vespiformis</tp:taxon-name-part></tp:taxon-name></italic> (de Meijere), attended by ants, putatively of <italic><tp:taxon-name><tp:taxon-name-part taxon-name-part-type="genus" reg="Dolichoderus">Dolichoderus</tp:taxon-name-part><tp:taxon-name-part taxon-name-part-type="species" reg="thoracicus">thoracicus</tp:taxon-name-part></tp:taxon-name></italic> (Smith). Found in Thailand and reared to the adult stage by Greg R. Ballmer. For further details, see species account of <italic><tp:taxon-name><tp:taxon-name-part taxon-name-part-type="genus" reg="Paramixogaster">P.</tp:taxon-name-part><tp:taxon-name-part taxon-name-part-type="species" reg="vespiformis">vespiformis</tp:taxon-name-part></tp:taxon-name></italic>. Photograph by G.R. Ballmer.</p></caption><graphic xmlns:xlink="http://www.w3.org/1999/xlink" xlink:href="zookeys-1208-001_article-122829__-g002.jpg" position="float" orientation="portrait" xlink:type="simple" id="oo_1101740.jpg"><uri content-type="original_file" xlink:type="simple">https://binary.pensoft.net/fig/1101740</uri></graphic></fig></tp:treatment-sec><ref-list><ref id="B14"><mixed-citation xmlns:xlink="http://www.w3.org/1999/xlink" xlink:type="simple"><person-group><name name-style="western"><surname>Knutson</surname><given-names>LV</given-names></name><name name-style="western"><surname>Thompson</surname><given-names>FC</given-names></name><name name-style="western"><surname>Vockeroth</surname><given-names>JR</given-names></name></person-group> (<year>1975</year>) <article-title>Family <tp:taxon-name><tp:taxon-name-part taxon-name-part-type="family">Syrphidae</tp:taxon-name-part></tp:taxon-name>.</article-title><source>In: Delfinado D, Hardy DE (Eds) A catalog of the <tp:taxon-name><tp:taxon-name-part taxon-name-part-type="order">Diptera</tp:taxon-name-part></tp:taxon-name> of the Oriental region</source><volume>2</volume>: <fpage>307</fpage>–<lpage>374</lpage>.</mixed-citation></ref><ref id="B19"><mixed-citation xmlns:xlink="http://www.w3.org/1999/xlink" xlink:type="simple"><person-group><name name-style="western"><surname>Reemer</surname><given-names>M</given-names></name><name name-style="western"><surname>Ståhls</surname><given-names>G</given-names></name></person-group> (<year>2013a</year>) <article-title>Generic revision and species classification of the <tp:taxon-name><tp:taxon-name-part taxon-name-part-type="subfamily">Microdontinae</tp:taxon-name-part></tp:taxon-name> (<tp:taxon-name><tp:taxon-name-part taxon-name-part-type="order">Diptera</tp:taxon-name-part></tp:taxon-name>, <tp:taxon-name><tp:taxon-name-part taxon-name-part-type="family">Syrphidae</tp:taxon-name-part></tp:taxon-name>).</article-title><source>ZooKeys</source><volume>288</volume>: <fpage>1</fpage>–<lpage>213</lpage>. <ext-link xlink:href="10.3897/zookeys.288.4095" ext-link-type="doi" xlink:type="simple">https://doi.org/10.3897/zookeys.288.4095</ext-link></mixed-citation></ref><ref id="B7"><mixed-citation xmlns:xlink="http://www.w3.org/1999/xlink" xlink:type="simple"><person-group><name name-style="western"><surname>de Meijere</surname><given-names>JCH</given-names></name></person-group> (<year>1908</year>) <article-title>Studien über südostasiatische dipteren. III.</article-title><source>Tijdschrift voor Entomologie</source><volume>51</volume>: <fpage>189</fpage>–<lpage>332</lpage>.</mixed-citation></ref><ref id="B6"><mixed-citation xmlns:xlink="http://www.w3.org/1999/xlink" xlink:type="simple"><person-group><name name-style="western"><surname>de Jong</surname><given-names>H</given-names></name></person-group> (<year>2000</year>) The types of <tp:taxon-name><tp:taxon-name-part taxon-name-part-type="order">Diptera</tp:taxon-name-part></tp:taxon-name> described by J.C.H. de Meijere. Backhuys Publishers, Leiden.</mixed-citation></ref><ref id="B9"><mixed-citation xmlns:xlink="http://www.w3.org/1999/xlink" xlink:type="simple"><person-group><name name-style="western"><surname>Doleschall</surname><given-names>CL</given-names></name></person-group> (<year>1857</year>) <article-title>Tweede bijdrage tot de kennis der dipterologische fauna van Nederlandsch Indië.</article-title><source>Natuurkundig tijdschrift voor Nederlandsch Indië</source><volume>14</volume>: <fpage>377</fpage>–<lpage>418</lpage>.</mixed-citation></ref><ref id="B8"><mixed-citation xmlns:xlink="http://www.w3.org/1999/xlink" xlink:type="simple"><person-group><name name-style="western"><surname>de Meijere</surname><given-names>JCH</given-names></name></person-group> (<year>1917</year>) <article-title>Studien über südostasiatische dipteren XIII.</article-title><source>Tijdschrift voor Entomologie</source><volume>60</volume>: <fpage>238</fpage>–<lpage>251</lpage>.</mixed-citation></ref><ref id="B15"><mixed-citation xmlns:xlink="http://www.w3.org/1999/xlink" xlink:type="simple"><person-group><name name-style="western"><surname>Lohman</surname><given-names>DJ</given-names></name><name name-style="western"><surname>de Bruyn</surname><given-names>M</given-names></name><name name-style="western"><surname>Page</surname><given-names>T</given-names></name><name name-style="western"><surname>von Rintelen</surname><given-names>K</given-names></name><name name-style="western"><surname>Hall</surname><given-names>R</given-names></name><name name-style="western"><surname>Ng</surname><given-names>PKL</given-names></name><name name-style="western"><surname>Shih</surname><given-names>H-T</given-names></name><name name-style="western"><surname>Carvalho</surname><given-names>GR</given-names></name><name name-style="western"><surname>von Rintelen</surname><given-names>T</given-names></name></person-group> (<year>2011</year>) <article-title>Biogeography of the Indo-Australian Archipelago.</article-title><source>Annual Review of Ecology, Evolution, and Systematics</source><volume>42</volume>(<issue>1</issue>): <fpage>205</fpage>–<lpage>226</lpage>. <ext-link xlink:href="10.1146/annurev-ecolsys-102710-145001" ext-link-type="doi" xlink:type="simple">https://doi.org/10.1146/annurev-ecolsys-102710-145001</ext-link></mixed-citation></ref><ref id="B24"><mixed-citation xmlns:xlink="http://www.w3.org/1999/xlink" xlink:type="simple"><person-group><name name-style="western"><surname>Tänzler</surname><given-names>R</given-names></name><name name-style="western"><surname>Toussaint</surname><given-names>EFA</given-names></name><name name-style="western"><surname>Suhardjono</surname><given-names>YR</given-names></name><name name-style="western"><surname>Balke</surname><given-names>M</given-names></name><name name-style="western"><surname>Riedel</surname><given-names>A</given-names></name></person-group> (<year>2014</year>) Multiple transgressions of Wallace’s Line explain diversity of flightless <italic><tp:taxon-name><tp:taxon-name-part taxon-name-part-type="genus">Trigonopterus</tp:taxon-name-part></tp:taxon-name></italic> weevils on Bali. Proceedings of the Royal Society B 281: 20132528. <ext-link xlink:href="10.1098/rspb.2013.2528" ext-link-type="doi" xlink:type="simple">https://doi.org/10.1098/rspb.2013.2528</ext-link></mixed-citation></ref></ref-list></tp:taxon-treatment>
